# Supplementary material for: Genetic parameters estimation and genome molecular marker identification for gestation length in pigs
Source: Front Genet. 2023 Jan 5;13:1046423. doi: 10.3389/fgene.2022.1046423 (PMC9849246; doi:10.3389/fgene.2022.1046423)
Supplement: Supplementary file 1 [file Table2.xlsx]

## Sheet: Sheet1
Table S2 Core SNPs in the top 1% (FST > 0.0317, 0.1489, 0.1748, and 0.2108 for 114 and 115/116/117/118 days, respectively) in each group.
GL group of 114 days and 115 days			GL group of 114 days and 116 days			GL group of 114 days and 117 days			GL group of 114 days and 118 days			4,574 Candidate genes by Fst analysis
Chromosome	SNP position	Fst value	Chromosome	SNP position	Fst value	Chromosome	SNP position	Fst value	Chromosome	SNP position	Fst value
4	118604071	0.0595067	13	48974417	0.262022	12	42300246	0.292247	1	235825912	0.403477	SLC35A3	HMGCLL1	PHF12	PACRG	LRRC2	HCRTR1	ENSSSCG00000031644	ENSSSCG00000045956	ENSSSCG00000043915	ENSSSCG00000051713	C8B	EPHX4	ENSSSCG00000050181	PLEKHA8	DERL1
9	123823036	0.0582956	13	49188009	0.262022	3	25651284	0.265949	7	63241480	0.388907	PALMD	HLA-DRA	PIPOX	PRKN	CCR2	PEF1	IYD	ENSSSCG00000047601	ENSSSCG00000026512	ENSSSCG00000036800	FYB2	BTBD8	ENSSSCG00000047684	ENSSSCG00000016687	ZHX1
7	23360692	0.0575357	13	49317360	0.262022	3	25606792	0.262541	17	56084638	0.38415	ENSSSCG00000038821	ENSSSCG00000043413	CRYBA1	ENSSSCG00000042285	ENSSSCG00000042684	PUM1	PPP1R14C	DNMT3B	ENSSSCG00000013387	ZBTB14	PRKAA2	BRDT	KYNU	WIPF3	TBC1D31
15	10632988	0.0573085	13	49951109	0.262022	10	44642825	0.259906	7	62196984	0.375465	AGL	ENSSSCG00000001458	NLK	PARP14	ENSSSCG00000037928	NKAIN1	ENSSSCG00000032525	SUN5	ENSSSCG00000013386	EPB41L3	DAB1	TGFBR3	ARHGAP15	MDGA1	ZHX2
5	74114869	0.0559334	13	50028643	0.262022	3	27217537	0.259663	8	90435181	0.372155	PLPPR5	SLA-DMB	PIGS	DTX3L	C3orf38	FABP3	LRP11	BPIFB2	ENSSSCG00000035649	OR2AT4	ENSSSCG00000016433	CDC7	ENSSSCG00000046838	ENSSSCG00000051766	ENSSSCG00000033503
7	15892146	0.0559124	13	50166296	0.262022	6	151036006	0.255521	9	113504881	0.366478	SNX7	SLA-DMA	ALDOC	PARP9	CGGBP1	MAP3K7CL	PCMT1	BPIFB3	ENSSSCG00000013390	ENSSSCG00000025925	CHPF2	HFM1	ENSSSCG00000045565	BTBD9	ENSSSCG00000046103
14	88890526	0.0553484	13	50187066	0.262022	7	62196984	0.255354	8	89592672	0.358098	PLPPR4	BRD2	ENSSSCG00000035080	HSPBAP1	ENSSSCG00000044900	ENSSSCG00000048016	LATS1	BPIFB4	CYP2R1	KLHL35	H2BE1	GLMN	PHTF2	ZFAND3	ENSSSCG00000043373
13	148785555	0.0551727	13	50599148	0.262022	13	5936636	0.251078	8	89711852	0.358098	FRRS1	RXRB	SEZ6	ENSSSCG00000011875	ZNF654	ENSSSCG00000049426	MTHFD1L	BPIFA2	INSC	RNF169	RHEB	VGLL2	MAGI2	EXOSC8	ENSSSCG00000045346
7	111384975	0.0542315	13	50859182	0.251538	3	22214878	0.25052	8	89742722	0.358098	ZNF648	SLC39A7	ENSSSCG00000017783	ZNF660	POU1F1	ENSSSCG00000044896	PLEKHG1	MAPRE1	PDE3B	SPCS2	CRYGN	ENSSSCG00000004261	GJB7	ALG5	TEX35
14	79899791	0.0531017	7	121498498	0.251446	3	111012832	0.248221	8	90125666	0.358098	GLUL	RING1	GDF7	TOPAZ1	HTR1F	SH3GL2	NUP43	EFCAB8	PTCH1	NEU3	NUB1	ENSSSCG00000004252	CGA	ENSSSCG00000047188	ANGPTL1
11	11908767	0.0521513	13	50075140	0.245036	18	54712314	0.245098	13	16337282	0.354526	TEDDM1	ENSSSCG00000030874	RHOB	ZNF445	ENSSSCG00000031308	CNTLN	ENSSSCG00000044525	BPIFB6	ENSSSCG00000033654	RPS3	SMARCD3	ENSSSCG00000004253	ENSSSCG00000042121	SMAD9	TOR3A
13	169065540	0.0519203	13	50575943	0.245036	18	6634178	0.241657	5	79681936	0.351716	ENSSSCG00000045121	ENSSSCG00000033414	HS1BP3	ENSSSCG00000032596	ENSSSCG00000009285	SMYD2	FGF1	ENSSSCG00000049969	ERCC6L2	XRRA1	ENSSSCG00000016441	ENSSSCG00000045461	SMIM8	SUPT20H	AXDND1
13	148201488	0.0514635	13	49800639	0.240391	5	60426169	0.241066	9	113484329	0.3511	RNASEL	ENSSSCG00000001447	APOB	ENSSSCG00000022462	LRRC10	ENSSSCG00000036142	NR3C1	ENSSSCG00000009046	AOPEP	ARRB1	ASB10	RFX6	C6orf163	ENSSSCG00000047553	RASAL2
13	148928465	0.0514366	13	50119491	0.240391	5	60442552	0.241066	9	113526678	0.3511	RGS16	BTNL2	LDAH	ZKSCAN7	FRS2	MGST1	ARHGAP26	SMARCA5	ENSSSCG00000000239	SLCO2B1	GBX1	GPRC6A	HTR1E	POSTN	FAM20B
12	42300246	0.050674	8	90435181	0.229718	15	1610383	0.237894	7	115205070	0.349596	ENSSSCG00000045709	ENSSSCG00000031336	ENSSSCG00000046236	ZNF197	ENSSSCG00000000500	ENSSSCG00000036499	HSPB1	HHIP	KRT85	MALSU1	GALNTL5	FAM162B	ZNF292	SERTM1	ABL2
1	239798082	0.0506601	7	63442565	0.226653	3	116471054	0.236942	5	79697861	0.342222	SHCBP1L	SLA-DQB1	LRIG3	ZNF35	CCT2	SLC15A5	ENSSSCG00000037567	GAB1	KRT84	TRA2A	PRKAG2	KPNA5	SLC35A1	KIF2B	SOAT1
14	129955099	0.0505378	7	27386430	0.224531	14	86236678	0.236108	16	74121517	0.341858	RGSL1	ENSSSCG00000001456	ANGEL2	TCAIM	BEST3	ENSSSCG00000045077	CCL26	ENSSSCG00000041141	ENSSSCG00000025597	ENSSSCG00000020870	WDR86	RSPH4A	ENSSSCG00000004302	FJX1	RALGPS2
13	196584785	0.0500472	7	60044471	0.223937	2	97953665	0.235741	7	64175737	0.338986	RGS8	ENSSSCG00000025593	VASH2	ENSSSCG00000045072	MYRFL	ENSSSCG00000048171	ENSSSCG00000038557	SLC22A13	ENSSSCG00000024474	SLC25A40	IQCA1L	ENSSSCG00000032533	RARS2	ENSSSCG00000040861	ENSSSCG00000046540
15	121249709	0.049416	7	62196984	0.2238	4	7632177	0.23505	14	79899791	0.337157	NPL	PSMB8	SPATA45	ENSSSCG00000046361	CNOT2	ANKRD1	FZD9	VILL	ENSSSCG00000040797	ENSSSCG00000035073	FSHB	NUS1	ORC3	TRIM44	CENPS
11	2226615	0.0493386	7	9517676	0.221096	1	15778035	0.23339	7	63442565	0.336897	DHX9	PSMB9	TATDN3	ENSSSCG00000047980	PTPRB	HTR7	VPS37D	PLCD1	LGSN	IGF2BP3	ARL14EP	DCBLD1	SCUBE3	PAMR1	CORT
16	30756112	0.0489272	5	74114869	0.219158	8	90435181	0.232981	2	30912569	0.33514	LAMC1	TAP1	NSL1	ENSSSCG00000046232	KCNMB4	RPP30	ENSSSCG00000007692	MYD88	RIPPLY2	CCDC126	DCDC1	ROS1	PPARD	SLC1A2	SRM
16	30501680	0.0485158	7	64175737	0.217682	15	112005831	0.232057	7	60044471	0.332592	ENSSSCG00000024161	SLA-DOA	BATF3	UBE2E2	ENSSSCG00000012046	PCGF5	MDH2	ACAA1	PRSS35	RUNDC3B	MPPED2	ZUP1	TEAD3	CD44	PGD
5	69961004	0.0483881	3	27217537	0.217596	9	39084508	0.230205	1	240190577	0.328194	ENSSSCG00000001341	COL11A2	RPS6KC1	TMEM132A	ENSSSCG00000012047	SUSD6	STYXL1	SLC22A14	RWDD2A	ENSSSCG00000032456	ENSSSCG00000043944	SLC44A1	TULP1	ENSSSCG00000047595	DFFA
5	69976623	0.0483881	4	75907513	0.214838	7	63442565	0.23011	7	32023608	0.32795	RPP21	HSD17B8	FLVCR1	PRPF19	ENSSSCG00000041315	ENSSSCG00000047821	TMEM120A	ACVR2B	PGM3	PRL	LRATD1	FIBIN	ANKS1A	LPL	TARDBP
5	70032355	0.0483881	5	74096134	0.212838	8	7121633	0.229677	14	88890526	0.322327	C6orf136	ENSSSCG00000038892	ENSSSCG00000050420	ENSSSCG00000035701	ENSSSCG00000012049	ENSSSCG00000033957	RHBDD2	CTDSPL	SNAP91	ENSSSCG00000001083	ENSSSCG00000048577	MUC15	TCP11	SLC18A1	MASP2
7	22152108	0.0482724	6	120909790	0.212054	7	9024361	0.229096	5	64350471	0.317036	NRM	ENSSSCG00000027921	ENSSSCG00000043559	ENSSSCG00000021812	ENSSSCG00000044244	DDX20	HIP1	DLEC1	DOP1A	CD93	ENSSSCG00000042932	CCDC34	ZNF76	ATP6V1B2	EXOSC10
11	3678060	0.048073	13	51095425	0.210693	7	60044471	0.227625	7	20329097	0.314846	FLOT1	ENSSSCG00000001455	ENSSSCG00000044796	ENSSSCG00000041746	CLIC6	RAP1A	NSUN5	XYLB	UBE3D	NXT1	ENSSSCG00000041405	SLC5A12	DEF6	LZTS1	ANGPTL7
13	171109084	0.0478995	13	51189684	0.210693	17	56084638	0.227569	1	130376036	0.313888	IER3	HLA-DOB	TPP1	ENSSSCG00000039560	ENSSSCG00000012050	KCND3	TRIM50	OXSR1	ME1	CSTL1	ENSSSCG00000045589	LIN7C	FANCE	ENSSSCG00000017106	UBE4B
13	19640044	0.0475631	8	89592672	0.209375	13	185306995	0.227318	1	251207222	0.311068	SFTA2	AMER2	TAF10	CD5	ENSSSCG00000011121	INKA2	FKBP6	ZFHX3	GHDC	CST11	HS3ST3B1	LGR4	RPL10A	ENSSSCG00000017103	KIF1B
16	30881254	0.0469216	8	89711852	0.209375	18	8321190	0.227243	12	22422284	0.309801	ENSSSCG00000045986	ENSSSCG00000009293	ENSSSCG00000039799	SLC15A3	ZNF467	KHDRBS3	BAZ1B	GDF3	HCRT	ENSSSCG00000007124	PMP22	BBOX1	C6orf89	UBE2QL1	PEX14
13	171549023	0.0468597	8	89742722	0.209375	14	86933228	0.226489	14	122635252	0.306018	C6orf15	LAMC2	CAVIN3	TMEM109	RARRES2	ENSSSCG00000046013	BCL7B	NANOG	HSPB9	ENSSSCG00000029289	TEKT3	ANO3	PI16	TENT4A	CASZ1
8	90435181	0.0462894	8	90125666	0.209375	14	87061574	0.226489	14	122659733	0.306018	CDSN	SMG7	ENSSSCG00000033806	ENSSSCG00000046293	REPIN1	BACH1	MLXIPL	ENSSSCG00000000659	DHX58	FOXA2	COX10	ENSSSCG00000042980	MTCH1	NSUN2	MTOR
3	5364171	0.0461227	3	25651284	0.208985	14	87121116	0.226489	6	83832524	0.301818	CCHCR1	ARPC5	C11orf42	PTGDR2	ENSSSCG00000033997	LYSMD4	SSC4D	A2M	NKIRAS2	THBD	ENSSSCG00000039792	ENSSSCG00000045642	PIM1	CBLN1	SLC15A4
3	108958589	0.0456105	13	51408634	0.208709	9	64075052	0.225196	13	10421286	0.301349	ENSSSCG00000001393	APOBEC4	OR52W1	ENSSSCG00000013105	ZNF282	ENSSSCG00000035223	SRRM3	M6PR	KLHL11	ENSSSCG00000007117	ENSSSCG00000018027	GNS	ENSSSCG00000001574	ENSSSCG00000002839	ENSSSCG00000033067
13	196115701	0.0454539	10	21285879	0.207485	9	126718858	0.224817	9	113703227	0.299915	ENSSSCG00000001394	NMNAT2	ENSSSCG00000045056	MS4A10	ZNF783	IGF1R	POR	PHC1	NT5C3B	NAPB	POLR3A	XPOT	TMEM217	ZNF423	TMEM132C
11	1854636	0.0454397	17	56084638	0.207219	14	86601805	0.224395	7	20467978	0.299124	ENSSSCG00000001395	RGL1	ENSSSCG00000050079	MS4A15	ZNF777	TTC23	CCL24	A2ML1	HAP1	CST3	ENSSSCG00000042516	TBK1	FGD2	STX10	ENSSSCG00000044331
1	239806235	0.0448057	6	120862959	0.206993	2	119728255	0.223779	7	20498625	0.299124	MCCD1	NCF2	ENSSSCG00000044868	MS4A8	KRBA1	LRRC28	ENSSSCG00000007705	RIMKLB	ENSSSCG00000034799	ENSSSCG00000007123	PCDH9	RASSF3	TBC1D22B	LYL1	ACTB
16	30827133	0.0447324	13	51136679	0.206118	9	58957370	0.223325	2	30046927	0.298544	ATP6V1G2	ENSSSCG00000044759	OR56A1	MS4A13	ZNF862	ENSSSCG00000048929	TBL2	MFAP5	EIF1	ENSSSCG00000007125	NDUFB7	ENSSSCG00000023788	CMTR1	GADD45GIP1	ENSSSCG00000032257
6	90016852	0.0444448	3	25606792	0.205725	11	15473025	0.223019	10	21285879	0.296297	LTA	ENSSSCG00000046582	ENSSSCG00000049205	MS4A12	ENSSSCG00000040690	MEF2A	ENSSSCG00000047746	APOBEC1	ENSSSCG00000017446	SYNDIG1	DNAJB1	WIF1	CCDC167	CALR	ENSSSCG00000008665
6	90053805	0.0444448	9	58957370	0.205065	7	109286009	0.222505	5	77990021	0.295402	TNF	WAPL	ENSSSCG00000047710	MS4A5	ENSSSCG00000037391	ENSSSCG00000034482	ENSSSCG00000050140	ENSSSCG00000022925	KRT15	SOST	DDX39A	LEMD3	ENSSSCG00000047482	SYCE2	ZNF316
16	30879331	0.0438701	7	74841860	0.204505	7	109297219	0.222505	13	17653854	0.294128	ENSSSCG00000030882	OPN4	ENSSSCG00000041574	MS4A7	VPS41	BHLHE40	ENSSSCG00000049021	FOXJ2	ENSSSCG00000017445	ARL4D	ASF1B	MSRB3	SORCS1	GCDH	SLC29A4
13	167199263	0.0435511	14	129955099	0.203584	7	109349485	0.222505	13	22769597	0.29409	ENSSSCG00000001407	LDB3	ENSSSCG00000043308	OOSP3	DHX36	ENSSSCG00000044623	NOVA1	ENSSSCG00000031242	KRT36	TMEM106A	SAMD1	ENSSSCG00000047705	CHAF1B	KLF1	FSCN1
16	30879505	0.0435314	13	51175606	0.203293	8	92671713	0.222449	4	6303904	0.293373	GPANK1	GRID1	ENSSSCG00000041779	VPS37C	ARHGEF26	ENSSSCG00000041046	FMOD	ENSSSCG00000038418	KRT32	RND2	C19orf67	ENSSSCG00000034610	CLDN14	DNASE2	ENSSSCG00000033648
7	25772950	0.0433789	16	13344616	0.202336	14	84816028	0.222342	1	44534229	0.292851	LY6G5C	DEGS1	ENSSSCG00000051537	CD6	GPR149	ARL8B	OPTC	ENSSSCG00000024402	ENSSSCG00000034177	RPL27	ENSSSCG00000045290	ENSSSCG00000044002	SIM2	THSD8	ENSSSCG00000031365
15	11138747	0.043373	13	51330595	0.201561	14	84836668	0.222342	14	77481954	0.292416	ENSSSCG00000040885	CNIH4	ENSSSCG00000049377	ENSSSCG00000013100	ENSSSCG00000048133	EDEM1	SNRPE	KLRG1	KRT31	PTGES3L	PODNL1	KLHL29	VPS26C	JUNB	RBAK
7	25004228	0.0430827	5	71881066	0.200187	14	83215550	0.222335	1	147176896	0.292241	LY6G6C	ENSSSCG00000031483	ENSSSCG00000049817	ENSSSCG00000022114	ENSSSCG00000023672	ITPR1	ENSSSCG00000022759	AICDA	ENSSSCG00000017441	AOC2	NANOS3	POC5	HLCS	PRDX2	C7orf26
11	3482162	0.0429965	5	71984960	0.200156	8	89592672	0.222174	14	122187552	0.290645	ENSSSCG00000034664	LBR	ENSSSCG00000038324	MS4A2	LAMA1	CNTN5	FMO3	NECAP1	ENSSSCG00000021755	PSME3	ENSSSCG00000021675	POLK	ENSSSCG00000012061	BEST2	ZDHHC4
9	124368373	0.0429434	7	74216634	0.200127	8	89711852	0.222174	6	16981769	0.290169	DDAH2	WDR26	ENSSSCG00000050910	STOML2	PTPRM	ENSSSCG00000001060	FMO4	ENSSSCG00000047604	ENSSSCG00000030350	CNTD1	ZNF333	ANKDD1B	TTC3	TRIR	GRID2IP
14	87236136	0.0428628	9	123823036	0.198504	8	89742722	0.222174	18	8119730	0.289604	ENSSSCG00000039071	CNIH3	OR56A4	ENSSSCG00000049310	ARHGAP28	DTNBP1	PRELP	ENSSSCG00000030300	KRTAP17-1	ENSSSCG00000044045	ADGRE3	FOXL1	DYRK1A	FBXW9	WIPI2
10	13043205	0.0428585	7	97946666	0.196096	8	90125666	0.222174	18	8124232	0.289604	TRIM39	ENSSSCG00000051138	MRPL17	FAM166B	C3orf49	JARID2	LAX1	ENSSSCG00000024911	ENSSSCG00000047892	RAMP2	CLEC17A	FOXC2	ENSSSCG00000042072	ENSSSCG00000013724	TNRC18
12	32089090	0.0425739	7	97954258	0.196096	5	69961004	0.221335	13	185306995	0.287827	GNL1	ENSSSCG00000042067	DCHS1	TESK1	PSMD6	GPR52	ENSSSCG00000028035	ENSSSCG00000043485	ENSSSCG00000046804	ENSSSCG00000023014	GIPC1	FOXF1	CEP85L	WDR83	FBXL18
13	191884346	0.042449	7	97973860	0.196096	5	69976623	0.221335	8	36946122	0.287011	PRR3	ENAH	RRP8	ARHGEF39	THOC7	CACYBP	MROH9	ENSSSCG00000023305	ENSSSCG00000037569	MPP3	PTGER1	MTHFSD	SLC35F1	ENSSSCG00000046939	ZNF12
7	16677064	0.0424461	9	59632493	0.19513	5	70032355	0.221335	6	16798605	0.286511	ABCF1	NVL	ENSSSCG00000045625	CCDC107	ATXN7	MRPS14	FMO2	ZFP90	ENSSSCG00000046207	CFAP97D1	PKN1	EVI2B	ENSSSCG00000003847	TRMT1	ZNF853
8	89711852	0.0423289	1	13601168	0.194276	12	44136920	0.221214	6	16160393	0.283636	PPP1R10	TMEM100	ENSSSCG00000037299	CA9	MYLIP	KIAA0040	FMO1	ENSSSCG00000025417	ENSSSCG00000032172	DUSP3	PRKACA	OMG	LRP8	NFIX	RNF216
6	132005399	0.0422437	8	92671713	0.193711	7	64175737	0.220985	5	77948633	0.281656	MRPS18B	HLF	HPX	GBA2	ENSSSCG00000001064	TNN	ATP2B4	MT1A	ENSSSCG00000025789	MEOX1	ENSSSCG00000013768	ENSSSCG00000017749	CZIB	ENSSSCG00000048273	ENSSSCG00000004054
9	13739580	0.0421872	13	197251360	0.193617	5	71881066	0.220664	14	122171023	0.281656	ATAT1	ENSSSCG00000025681	APBB1	MSMP	ATXN1	RABGAP1L	ENSSSCG00000046287	MT4	ENSSSCG00000039030	ENSSSCG00000017377	PALM3	RAB11FIP4	CPT2	RAD23A	EVA1B
3	13039898	0.0418123	7	98066911	0.192954	9	59632493	0.220288	16	47077521	0.280972	PPP1R18	MMD	SMPD1	SPAG8	SYT4	TNR	ENSSSCG00000033042	MT3	ENSSSCG00000017451	ETV4	RLN3	TECTB	ECHDC2	FARSA	LSM10
8	89592672	0.0416807	8	36946122	0.19252	9	126777906	0.2202	6	16749556	0.280904	MDC1	ENSSSCG00000017608	OR56B4	FAM221B	KCNG2	NCAM2	TM2D1	NUP93	ENSSSCG00000027632	DHX8	RFX1	ZDHHC6	MAGOH	MAST1	MRPS15
8	89742722	0.0416807	7	97991041	0.191726	9	38791789	0.220097	4	6737103	0.280252	TUBB	ANKFN1	CNGA4	ENSSSCG00000005326	SLC66A2	ENSSSCG00000042216	PATJ	HERPUD1	ENSSSCG00000049072	NBR1	DCAF15	ACSL5	SLC1A7	RNASEH2A	ENSSSCG00000028892
8	90125666	0.0416807	9	97648726	0.191367	9	63800169	0.220025	15	6840614	0.280036	DDR1	ENSSSCG00000044187	FHIP1B	ENSSSCG00000051658	LMCD1	SLC25A26	NFIA	SLC12A3	ENSSSCG00000038114	VAT1	CC2D1A	VTI1A	NGB	HOOK2	STK40
17	28590322	0.0415219	7	56326779	0.190299	6	17611455	0.219645	15	9150979	0.279018	VARS2	ENSSSCG00000048685	ENSSSCG00000040084	ENSSSCG00000037731	SSUH2	LRIG1	AOAH	ENSSSCG00000046115	ENSSSCG00000039927	IFI35	BRME1	PDCL3	VASH1	GET3	CSF3R
13	28427730	0.0415161	9	116487198	0.190204	6	17699449	0.219645	7	55245189	0.278406	PSORS1C2	N6AMT1	OR52E4	ENSSSCG00000044434	CAV3	ENSSSCG00000041955	KIAA0895	SHISAL2B	KRT40	RUNDC1	ENSSSCG00000036342	LONRF2	ANGEL1	TNPO2	THRAP3
8	114891219	0.0414182	9	116549976	0.190204	9	123823036	0.219436	4	7384713	0.277726	TCF19	LTN1	ENSSSCG00000014600	PHF24	OXTR	ENSSSCG00000040203	CLK1	RNF180	STAT5B	G6PC1	ENSSSCG00000031299	TBC1D8	LRRC74A	ENSSSCG00000013723	OSCP1
1	206324996	0.0412874	16	13336122	0.189752	2	30912569	0.219035	11	11908767	0.277661	ENSSSCG00000001396	USP16	ENSSSCG00000033089	C9orf131	RAD18	C16orf46	NDUFB3	RGS7BP	KCNH4	ENSSSCG00000017383	ADGRE5	NPAS2	CIPC	MAN2B1	GRIK3
13	21715001	0.0412837	7	71321685	0.189707	1	235825912	0.218661	7	12947403	0.277359	ENSSSCG00000001398	ENSSSCG00000049691	TRIM3	PIGO	SRGAP3	CENPN	KCTD18	COLCA2	RAB5C	ENSSSCG00000037487	IL27RA	CHST10	ZDHHC22	ENSSSCG00000022634	NKX2-5
13	138558004	0.0411049	16	12885520	0.189491	2	138901377	0.21862	4	4314853	0.275875	DDX39B	ENSSSCG00000049552	ILK	FANCG	CHP2	ENSSSCG00000032060	SGO2	POU2AF1	KAT2A	VPS25	ADGRL1	ENSSSCG00000008170	TMED8	ENSSSCG00000047920	ENSSSCG00000035845
4	109303512	0.041101	9	112254271	0.189474	6	150903033	0.217947	9	101810812	0.275256	NFKBIL1	PCDH18	ENSSSCG00000050809	FAM214B	ERN2	DYNLRB2	PPIL3	HOATZ	C17orf113	EZH1	ZSWIM4	REV1	ENSSSCG00000002400	ENSSSCG00000013754	DUSP1
13	5948537	0.0410901	9	112285807	0.189474	1	81790755	0.217063	1	55508391	0.274974	PRRC2A	ENSSSCG00000043227	ENSSSCG00000031845	ENSSSCG00000005307	DCTN5	BCO1	ORC2	C11orf53	DNAJC7	CNTNAP1	NTSR2	FOXK1	VIPAS39	NACC1	ENSSSCG00000016982
9	30022764	0.0408915	9	112313852	0.189474	6	152858708	0.216965	7	98066911	0.273079	BAG6	ENSSSCG00000051159	ENSSSCG00000050053	ENSSSCG00000005311	PALB2	PKD1L2	CFLAR	LAYN	CNP	CCR10	GREB1	AP5Z1	NOXRED1	RTBDN	STC2
13	5936636	0.0408285	7	95136174	0.189246	7	9517676	0.216254	7	31342786	0.272464	APOM	ADGRL2	ENSSSCG00000047740	SIT1	NDUFAB1	ATMIN	CASP10	ENSSSCG00000032020	ODAD4	PLEKHH3	E2F6	ENSSSCG00000007578	AHSA1	WDR83OS	BNIP1
7	22075114	0.0407056	6	16981769	0.189204	9	64307154	0.215658	7	32126160	0.272464	ENSSSCG00000001414	ENSSSCG00000042291	ENSSSCG00000042696	TPM2	UBFD1	CDYL2	CASP8	ENSSSCG00000051711	KLHL10	MPP2	LPIN1	RADIL	SPTLC2	ZNF791	NEURL1B
3	27217537	0.0406845	7	63241480	0.188725	14	79325911	0.215474	7	32527532	0.272464	ABHD16A	ENSSSCG00000048962	OR2D2	TLN1	GGA2	COX19	FLACC1	ENSSSCG00000045276	FKBP10	BRCA1	ROCK2	SDK1	ALKBH1	ENSSSCG00000033388	CREBRF
11	2146595	0.0405661	9	116670052	0.187212	14	79354577	0.215474	7	32564402	0.272464	ENSSSCG00000033590	CRNKL1	OR10A4	RGP1	CACNG3	CYP2W1	TRAK2	ENSSSCG00000038814	P3H4	BECN1	ENSSSCG00000049346	ENSSSCG00000042670	SLIRP	ENSSSCG00000021757	ENSSSCG00000016990
13	48827231	0.0403263	6	16798605	0.187198	9	59691898	0.215039	14	118271541	0.272233	ENSSSCG00000001229	KIZ	ENSSSCG00000039077	NPR2	ENSSSCG00000050212	GPER1	SPATS2L	ENSSSCG00000042567	JUP	TUBG1	LUZP2	RXYLT1	SNW1	ENSSSCG00000022054	RPL26L1
7	9517676	0.0401658	1	15778035	0.186754	9	62309517	0.21482	12	42300246	0.272062	ENSSSCG00000041364	RALGAPA2	ENSSSCG00000049448	ENSSSCG00000050457	PLK1	UNCX	AOX1	PTH2R	GAST	RETREG3	ENSSSCG00000016800	KICS2	TMEM63C	ENSSSCG00000048567	ERGIC1
11	2002194	0.0396764	2	144505408	0.186066	9	15469348	0.214781	14	8290811	0.272018	DHX16	CFAP61	ENSSSCG00000044240	ENSSSCG00000022044	EARS2	TMEM184A	ENSSSCG00000040051	UNC80	ENSSSCG00000017433	ENSSSCG00000037979	ENSSSCG00000042540	C12orf56	POMT2	IQCJ	UBIAD1
11	1843725	0.0395898	3	10456804	0.185816	14	83768644	0.2142	7	97946666	0.271588	AIF1	KIAA1143	ENSSSCG00000047231	DNAJB5	PRKCB	PSMG3	ENSSSCG00000016093	MAP2	KRT35	FAM117B	CDH12	SRGAP1	GSTZ1	ENSSSCG00000011729	DISP3
13	191975452	0.0395275	7	72950815	0.185777	14	83789717	0.2142	7	97954258	0.271588	ENSSSCG00000035596	TMEM158	ENSSSCG00000049272	VCP	TCN1	ELFN1	BZW1	C6orf52	ENSSSCG00000039008	WDR12	PHAX	ENSSSCG00000041929	ENSSSCG00000002405	COP1	FBXO2
13	159240190	0.0395146	7	73752763	0.185452	14	83893907	0.2142	7	97973860	0.271588	SAPCD1	ZNF502	ENSSSCG00000044470	RUSC2	MRPL16	MRM2	NIF3L1	SMIM13	ZNF385C	BMPR2	GRAMD2B	PIGK	ADCK1	SLC66A3	FBXO6
13	159361102	0.0395146	9	64075052	0.184865	13	16337282	0.214191	7	97991041	0.271588	VARS1	ENSSSCG00000011307	OVCH2	CREB3	STX3	ADAP1	FAM126B	TFAP2A	ACLY	ICA1L	ALDH7A1	ST6GALNAC3	ENSSSCG00000048668	KCNF1	MAD2L2
13	159945525	0.0395146	7	71586506	0.1841	9	97648726	0.214082	8	130472752	0.27125	ENSSSCG00000041033	KIF15	ENSSSCG00000038540	TMEM8B	CBLIF	ENSSSCG00000007552	NFIL3	PAK1IP1	KRT14	CARF	TEX43	ST6GALNAC5	DSCC1	PDIA6	DRAXIN
14	114817492	0.0394957	6	151036006	0.183985	4	121933512	0.212295	13	200551864	0.271103	LRP1B	ZDHHC3	OR6A2	UNC13B	ENSSSCG00000045652	ZFAND2A	SPTLC1	MAK	ENSSSCG00000033085	CYP20A1	LMNB1	RSRP1	CCN3	ATP6V1C2	ENSSSCG00000022401
7	27386430	0.0394468	11	7546761	0.183207	9	103808777	0.211748	4	113628908	0.270311	PPHLN1	LIMD1	ENSSSCG00000044445	ENSSSCG00000042880	ENSSSCG00000044125	MICALL2	ENSSSCG00000009595	GCM2	KRT39	ABI2	MARCHF3	TMEM50A	COLEC10	NOL10	GADD45A
10	13860652	0.0394352	11	9378344	0.183207	1	81563939	0.211593	1	168913925	0.269412	PRICKLE1	ENSSSCG00000022640	SYT9	MMRN1	RRAGA	INTS1	AUH	ENSSSCG00000032146	B3GNT4	ENSSSCG00000016119	ENSSSCG00000048201	RHCE	DEPTOR	ODC1	MASTL
13	146151593	0.0393514	7	15892146	0.183117	14	84265414	0.210757	6	16516182	0.269348	ADAMTS20	SLC6A20	PPFIBP2	ENSSSCG00000047675	ENSSSCG00000047729	MAFK	ROR2	ENSSSCG00000001038	ENSSSCG00000045641	ENSSSCG00000048838	ENSSSCG00000046490	LDLRAP1	ENPP2	SLC27A6	PDSS1
9	17873829	0.0392433	18	37112508	0.183064	6	158239116	0.210728	4	6951359	0.268519	ENSSSCG00000045270	TMEM42	STRAP	CCSER1	HAUS6	C7orf50	ENSSSCG00000047879	SYCP2L	ENSSSCG00000028005	KCNA1	SRSF2	ENSSSCG00000003554	TAF2	FBN2	GAD2
9	17889578	0.0392433	6	16749556	0.18276	15	1044476	0.209625	6	99956687	0.267664	MBOAT1	EXOSC7	ARHGDIB	MRPL57	DENND4C	MAD1L1	ENSSSCG00000033204	ELOVL2	DIABLO	NTF3	METTL23	MTFR1L	MAL2	ISOC1	ENSSSCG00000011059
2	83369154	0.0392248	13	48935469	0.182713	6	16798605	0.208805	6	100311038	0.267664	E2F3	CLEC3B	ERP27	LATS2	PLIN2	SNX8	ENSSSCG00000046557	NEDD9	ENSSSCG00000009795	ENSSSCG00000000718	PRCD	AUNIP	COL14A1	ADAMTS19	ENSSSCG00000011068
13	44697749	0.0391858	15	104508527	0.182141	7	109405587	0.208613	13	138558004	0.266613	CDKAL1	LARS2	EPS8	SAP18	SAXO1	NUDT1	SMURF1	TMEM170B	MLXIP	NDUFA9	SPHK1	PAQR7	ZNF532	ENSSSCG00000028962	ACBD5
1	267601307	0.0391795	14	2880066	0.182069	9	117048802	0.207895	7	32150539	0.265675	ZNF488	SACM1L	PTPRO	SKA3	ADAMTSL1	ENSSSCG00000045027	TMEM130	GCNT2	CFAP251	AKAP3	MFSD11	MACO1	MALT1	MRPL27	ABI1
1	270951266	0.0391282	7	71301362	0.181946	6	99956687	0.207498	1	44421110	0.265609	RBP3	CDCP1	RERG	CDKN2B	FAM98A	ENSSSCG00000042255	TRRAP	ENSSSCG00000036100	HPD	FZD10	JMJD6	MAN1C1	ALPK2	CHAD	APBB1IP
13	48935469	0.039043	7	71829092	0.181946	6	100311038	0.207498	1	44021075	0.26434	GDF2	DKK2	DERA	IFNE	RASGRP3	APIP	ENSSSCG00000042094	MESP1	ENSSSCG00000051618	ENSSSCG00000038306	ST6GALNAC1	SYF2	NEDD4L	ANKRD40CL	TMTC4
18	54451930	0.0390336	7	71926170	0.181946	4	75907513	0.207465	6	158874827	0.263103	ENSSSCG00000031180	AIMP1	DNAJC28	ENSSSCG00000031529	LTBP1	EHF	FAM135B	POLG	RHOF	PIWIL1	ENSSSCG00000017177	ENSSSCG00000047750	ENSSSCG00000048509	ENSSSCG00000031307	ENSSSCG00000009523
6	140086791	0.0387269	7	71941528	0.181946	4	1222637	0.207429	7	100380708	0.262864	GDF10	ENSSSCG00000042200	ATP5PO	ENSSSCG00000047263	TTC27	CAT	COL22A1	KIF7	MORN3	RIMBP2	RHBDF2	ENSSSCG00000039614	ENSSSCG00000016538	SGCA	PCCA
12	44871153	0.0386613	7	72528312	0.181946	14	82562259	0.207234	8	92671713	0.262519	PTPN20	BNC2	SON	IFN-OMEGA-7	TFCP2L1	NAT10	ENSSSCG00000051307	PLIN1	ORAI1	TMEM132D	AANAT	STX11	ENSSSCG00000016540	COL1A1
3	117275766	0.0384552	7	72892507	0.181946	6	158224853	0.207172	15	678019	0.26234	ENSSSCG00000043778	CCDC171	DONSON	IFN-OMEGA-3	CLASP1	PDHX	GUCY1A2	MESP2	RNF34	SKIDA1	PRPSAP1	ZC2HC1B	STRA8	TMEM92
5	23778757	0.0384197	7	72997611	0.181946	10	53738869	0.206995	3	25651284	0.262035	FRMPD2	EPM2AIP1	CRYZL1	IFN-ALPHA-9	GLI2	ELF5	FNDC8	ANPEP	ANAPC5	MLLT10	QRICH2	ENSSSCG00000040918	WDR91	ENSSSCG00000039259
9	130234051	0.0384176	7	73186677	0.181946	7	7712565	0.206816	2	9041772	0.261813	WDFY4	ENSSSCG00000037246	ENSSSCG00000026981	IFN-DELTA-11	ENSSSCG00000027453	ABTB2	ZNF830	IDH2	LRRC43	NEBL	SEPTIN9	ADAT2	TMEM140	XYLT2
13	44735417	0.0383765	7	73348971	0.181946	15	123463207	0.206275	9	116899804	0.261585	MAPK8	MLH1	SLC5A3	P14ARF	ENSSSCG00000040074	CAPRIN1	CCL8	ABHD2	BCL7A	CD34	SEC14L1	PLAGL1	NUP205	EME1
13	188265845	0.0383748	3	5570832	0.181653	15	121249709	0.20514	3	25606792	0.26089	ARHGAP22	ENSSSCG00000025502	ITSN1	ENSSSCG00000041931	TMEM179B	DNAJC15	CCL2	FANCI	ENSSSCG00000036483	ENSSSCG00000038506	MGAT5B	PHACTR2	CNOT4	LRRC59
9	3265881	0.0382512	7	23360692	0.180514	7	27386430	0.205092	4	19215279	0.260747	ENSSSCG00000048973	DCLK3	GART	ENSSSCG00000045977	ENSSSCG00000037745	FAM216B	SLFN14	RLBP1	TMEM120B	PLXNA2	ENSSSCG00000037376	FUCA2	ENSSSCG00000027118	RSAD1
9	2225748	0.0382301	9	16024995	0.180249	14	85580039	0.205064	14	23200396	0.258193	ENSSSCG00000049678	ENSSSCG00000048477	ENSSSCG00000046091	IFN-DELTA-8	ENSSSCG00000032197	TNFSF11	UNC45B	RHCG	KDM2B	ENSSSCG00000031141	ENSSSCG00000017181	PEX3	CALD1	MYCBPAP
5	57149099	0.0381915	4	4314853	0.180088	4	14950658	0.204429	1	162372950	0.25801	NECTIN3	LRRFIP2	GPAM	IFN-DELTA-6	UBXN1	AKAP11	NLE1	TICRR	CLIP1	TYW5	UBE2O	UTRN	BPGM	EPN3
13	197251360	0.0380887	9	62309517	0.17995	14	122187552	0.204365	7	32054693	0.257846	ENSSSCG00000030335	GOLGA4	TAFA1	IFN-ALPHA-8	CSKMT	ENOX1	LIG3	PEX11A	ADAMTS7	MAIP1	ENSSSCG00000046695	ENSSSCG00000050050	AKR1B1	SPATA20
14	122171023	0.0380741	9	63800169	0.17995	6	83832524	0.203807	7	32209270	0.257846	EFCAB11	ITGA9	ENSSSCG00000036134	ENSSSCG00000005135	ENSSSCG00000023323	DGKH	TMEM132E	WDR93	ENSSSCG00000042690	ENSSSCG00000016085	ENSSSCG00000050058	ENSSSCG00000051548	RAN	ABCC3
5	57125714	0.0379978	3	22214878	0.17982	2	86542827	0.203435	7	11058567	0.257838	TDP1	TRANK1	ENSSSCG00000044873	ENSSSCG00000043817	INTS5	EPSTI1	CCL1	AP3S2	ENSSSCG00000043741	C2orf69	F2RL2	MMADHC	STX2	ANKRD40
13	48974417	0.0379493	12	40458364	0.17955	7	98066911	0.203325	18	14271223	0.257156	KCNK13	ENSSSCG00000037882	ENSSSCG00000049739	ENSSSCG00000047305	B3GAT3	TINAG	CCL11	ENSSSCG00000001850	ENSSSCG00000035257	ENSSSCG00000046984	F2R	LYPD6B	ADGRD1	WFIKKN2
13	49188009	0.0379493	13	48827231	0.17919	13	5948537	0.203161	9	38791789	0.256073	FOXN3	ENSSSCG00000029661	ENSSSCG00000049327	RETNLB	EML3	MLIP	ENSSSCG00000032652	ZNF710	SP4	MRPL33	F2RL1	PTBP2	ENSSSCG00000037993	ACSF2
13	49317360	0.0379493	4	7783321	0.179174	6	4900391	0.203089	7	102962349	0.25589	DLG5	ENSSSCG00000031306	EOGT	ENSSSCG00000044995	EEF1G	SLC25A29	ENSSSCG00000032552	BPIFA3	CDCA7L	FOSL2	S100Z	PDC	LAMP5	CACNA1G
13	49951109	0.0379493	6	11187749	0.179065	14	85065664	0.202675	11	7546761	0.255733	KCNMA1	ENSSSCG00000035362	TMF1	ENSSSCG00000048592	SCGB1A1	RTL1	CCT6B	BPIFA1	DNAH11	SLC4A1AP	CRHBP	ENSSSCG00000039898	PLCB1	LUC7L3
13	50028643	0.0379493	10	7053447	0.178924	7	63241480	0.202665	11	9378344	0.255733	ENSSSCG00000051344	MIX23	TAFA4	DPPA4	PLAAT3	DEGS2	ENSSSCG00000005949	BPIFB1	CHRAC1	PLB1	SV2C	PTGS2	PLCB4	SPAG9
13	50166296	0.0379493	9	95550581	0.178753	14	88890526	0.202596	14	24017026	0.255529	MAB21L1	CSTA	UBA3	DPPA2	LGALS12	YY1	TG	ENSSSCG00000007264	DENND3	RBKS	IQGAP2	KCNK2	PAK5	UBALD2
13	50187066	0.0379493	9	95572942	0.178753	14	8290811	0.202473	8	94703550	0.255394	ENSSSCG00000026164	CD86	ARL6IP5	ENSSSCG00000040999	PLAAT5	SLC25A47	ENSSSCG00000002700	ENSSSCG00000007262	SLC45A4	BABAM2	ENSSSCG00000014094	PLA2G4A	ENSSSCG00000046419	ERH
13	50599148	0.0379493	9	116736438	0.178013	14	86897923	0.202245	17	18213082	0.254782	ENSSSCG00000026564	IQCB1	FRMD4B	C3orf85	ENSSSCG00000029248	WARS1	ENSSSCG00000039747	ENSSSCG00000007263	PTK2	FASTK	ENSSSCG00000024019	ENSSSCG00000043380	PNRC1	SLC39A9
13	48579052	0.0379323	3	19304431	0.177598	7	97946666	0.201735	1	57316578	0.254498	CCNA1	HCLS1	ENSSSCG00000046980	TRAT1	ENSSSCG00000025413	BEGAIN	ENSSSCG00000042144	ENSSSCG00000046146	AGO2	ENSSSCG00000024070	SERAC1	ENSSSCG00000040939	SRSF12	PLEKHD1
11	9699429	0.0378408	7	74333495	0.177562	7	97954258	0.201735	13	109815285	0.254394	DCLK1	FBXO40	ENSSSCG00000041722	MORC1	SLC22A8	DLK1	MON1B	NR5A2	TRAPPC9	ATG9B	ENSSSCG00000031776	PMAP-36	PM20D2	CCDC177
11	7546761	0.0377734	15	30395942	0.176979	7	97973860	0.201735	9	115625923	0.25351	SPART	KPNA1	ENSSSCG00000046579	DZIP3	SLC22A6	EVL	ENSSSCG00000023125	ENSSSCG00000041217	ENSSSCG00000015708	ENSSSCG00000039407	ENSSSCG00000043930	ENSSSCG00000047135	UBE2J1	ENSSSCG00000041120
11	9378344	0.0377734	15	30452749	0.176979	7	97991041	0.201735	1	251166477	0.253173	NBEA	FAM162A	PDS5B	SLC48A1	WDR74	WDR25	ENSSSCG00000050713	ENSSSCG00000050549	LYPD1	GIMAP2	SYNJ2	TMA7	RNGTT	TAFA2
4	73505362	0.0377547	7	73445633	0.1769	6	16160393	0.201489	6	83409276	0.25317	CHMP2B	CASR	ENSSSCG00000009348	AMIGO2	NXF1	ENSSSCG00000045941	ENSSSCG00000038066	TMED3	GPR39	GIMAP6	KCNJ2	UCN2	GABRR2	USP15
4	73520846	0.0377547	7	73514375	0.1769	6	26433528	0.200834	6	16493553	0.252696	VGLL3	ILDR1	ENSSSCG00000009347	ENSSSCG00000043909	STX5	ENSSSCG00000039422	ESRRG	ENSSSCG00000001776	ACTR3	ENSSSCG00000031897	KCNJ16	UQCRC1	RRAGD	MON2
13	89510819	0.0376691	5	69961004	0.175979	9	58588168	0.200797	7	25772950	0.252649	ZBED2	SLC15A2	RFC3	ENDOU	TMEM223	NKX2-8	ENSSSCG00000042154	MORF4L1	SLC35F5	ENSSSCG00000016451	SLIT2	TMEM89	ANKRD6	PPM1H
14	110256274	0.0376255	5	69976623	0.175979	3	116704665	0.200717	14	127404865	0.251917	TAGLN3	EAF2	ALOX5AP	HDAC7	TAF6L	ENSSSCG00000044591	SEMA3D	ANKRD34C	ENSSSCG00000051377	ENSSSCG00000016454	PACRGL	ENSSSCG00000045239	MDN1	PTPN14
14	110347902	0.0376255	9	64307154	0.175737	9	116487198	0.200566	14	127434582	0.251917	ABHD10	GOLGB1	MEDAG	TMEM106C	POLR2G	ENSSSCG00000047378	SEMA3A	MINAR1	ENSSSCG00000043451	ENSSSCG00000036539	KCNIP4	NDUFAF3	ENSSSCG00000051778	CENPF
9	2619716	0.037623	6	161453279	0.175712	9	116549976	0.200566	14	127523698	0.251917	TMPRSS7	POLQ	TEX26	COL2A1	TTC9C	PAX9	ENSSSCG00000007813	CTSH	ENSSSCG00000023479	TAS2R41	CBX6	KLHDC8B	ENSSSCG00000049662	OR8S1
13	6074700	0.0373182	8	130472752	0.175679	9	127083985	0.200533	2	9105714	0.251709	CD96	ENSSSCG00000025485	HSPH1	SENP1	BSCL2	NKX2-1	IL21R	ENSSSCG00000038708	ENSSSCG00000043408	TAS2R60	KDELR3	NME6	ENSSSCG00000036114	ENSSSCG00000040488
4	7632177	0.0372028	17	35686786	0.175581	1	81660386	0.200169	2	64802737	0.250885	PHLDB2	ENSSSCG00000035204	KATNAL1	SLC38A4	UQCC3	MBIP	NSMCE1	BCL2A1	GCFC2	TMEM139	KCNJ4	CCDC51	EIF5A2	ENSSSCG00000046720
6	125964313	0.0371626	9	59691898	0.175305	9	127041855	0.200049	2	64814335	0.250885	SPACA3	ENSSSCG00000039977	ENSSSCG00000009327	PCED1B	GANAB	SLC25A21	GSG1L	ZFAND6	MRPL19	TAS2R39	MAFF	PLXNB1	SLC2A2	ENSSSCG00000048328
12	25834021	0.0371513	9	16444102	0.175149	7	115464814	0.199583	15	112005831	0.249893	CDK5R1	ENSSSCG00000051040	ENSSSCG00000009333	RPAP3	ROM1	TBC1D21	KATNIP	RASGRF1	EVA1A	AGAP3	SLC16A8	ATRIP	TNIK	ENSSSCG00000033668
5	4496788	0.0371289	7	105171262	0.174821	9	39845370	0.19949	7	23676035	0.249877	TMEM98	ENSSSCG00000006801	B3GLCT	RAPGEF3	MTA2	INSYN1	GTF3C1	SEMA3E	LRRTM4	TMUB1	SYNGR1	TREX1	PLD1	ENSSSCG00000049478
9	15469348	0.0371113	2	116732427	0.174591	9	58649353	0.199347	9	15469348	0.249629	PSMD11	KCNA3	USPL1	VDR	ENSSSCG00000013063	ENSSSCG00000001917	IL4R	GSX2	ENSSSCG00000050709	ABCB8	RPL3	PFKFB4	ENSSSCG00000047064	ENSSSCG00000045203
18	8348758	0.0370316	7	74264086	0.174516	13	50859182	0.199336	11	14859720	0.249236	C17orf75	KCNA10	N4BP2L1	ENSSSCG00000047251	ENSSSCG00000033010	REC114	KDM8	CHIC2	KRT1	ASIC3	PDGFB	ENSSSCG00000011355	TEX50	ENSSSCG00000046170
4	130341009	0.0369923	2	3985548	0.174133	9	126968367	0.198902	6	3385922	0.248872	RHBDL3	ENSSSCG00000006804	ENSSSCG00000009341	PFKM	ENSSSCG00000036669	HCN4	XPO6	PDGFRA	KRT3	NOS3	APOBEC3B	CELSR3	TNFSF18	ENSSSCG00000048423
4	130362266	0.0369923	7	28584037	0.174082	6	155293331	0.198581	4	2979265	0.248423	RNF135	ADORA3	CA8	ENSSSCG00000042944	ASRGL1	NEO1	ETNK2	LNX1	KRT4	KCNH2	NPTXR	NCKIPSD	ENSSSCG00000015491	ENSSSCG00000031438
9	130015144	0.0369743	9	98354414	0.173802	14	83671682	0.198561	10	53738869	0.247853	MYO1D	ATP5PB	TOX	TSPYL1	ENSSSCG00000028537	NPTN	SOX13	KIT	KRT79	AOC1	DNAL4	IP6K2	TNFSF4	ENSSSCG00000038937
11	15473025	0.0369659	7	105167272	0.173466	18	5867348	0.198336	3	123152070	0.24777	ZNF207	ENSSSCG00000006792	TM4SF1	CALHM6	ENSSSCG00000013057	CLEC14A	CDKN2C	ENSSSCG00000049352	KRT78	ENSSSCG00000016444	SUN2	SLC25A20	PRDX6	ENSSSCG00000044441
1	239716829	0.0369527	5	60426169	0.173449	2	30046927	0.198101	13	186195190	0.247727	RHOT1	CHIA	CPB1	CALHM4	SLC3A2	SSTR1	DMRTA2	ENSSSCG00000043152	KRT8	TMEM176A	JOSD1	WDR6	VWA7	PTPN3
13	160382918	0.036885	5	60442552	0.173449	2	11332614	0.198086	7	99241659	0.247234	ASIC2	CHI3L2	GYG1	ENSSSCG00000042456	ENSSSCG00000028542	ENSSSCG00000046620	C1orf185	CYP2J34	ENSSSCG00000051741	ENSSSCG00000033909	ENSSSCG00000000097	P4HTM	ZBTB12	ENSSSCG00000041473
13	160828046	0.036885	2	86542827	0.17301	9	95550581	0.19798	5	71881066	0.246722	ENSSSCG00000049997	DENND2D	HLTF	ENSSSCG00000047971	ATL3	FOXA1	ELAVL4	FGGY	ENSSSCG00000000261	GIMAP4	ENSSSCG00000043051	DALRD3	NELFE	CNDP2
13	162480045	0.036885	9	39845370	0.172371	9	95572942	0.19798	7	19456263	0.246316	FOXE1	ENSSSCG00000049472	CP	COL10A1	ENSSSCG00000013120	TTC6	FAF1	ENSSSCG00000034263	MFSD5	GIMAP8	FAM227A	QRICH1	STK19	DIPK1C
10	44642825	0.036719	4	10001816	0.171928	18	8348758	0.197953	3	27217537	0.24562	XPA	DRAM2	ENSSSCG00000025468	TRAPPC3L	OR10V1	MIPOL1	AGBL4	CBFA2T2	TARBP2	ENSSSCG00000016455	DDX17	USP19	CYP21A2	C18orf63
1	168913925	0.0366521	6	26433528	0.171752	9	116670052	0.197503	17	46109742	0.244698	ENSSSCG00000050253	LRIF1	TM4SF18	CALHM5	ENSSSCG00000043927	INSM2	TIGD2	PHEROC	NPFF	TCAF1	ENSSSCG00000000107	LAMB2	FKBPL	CYB5A
14	122187552	0.0366058	14	110256274	0.171647	3	116746742	0.197307	18	48100850	0.244621	TRMO	KCNA2	COMMD2	ENSSSCG00000025656	PATL1	NFKBIA	ENSSSCG00000009211	SCGB1D1	KRT72	EPHA1	TMEM184B	CCDC71	LSM2	TIMM21
13	165789611	0.0365296	14	110347902	0.171647	3	5570832	0.197244	13	100660672	0.244074	TRIM14	PROK1	ANKUB1	ENSSSCG00000023415	DCLK2	BRMS1L	HERC6	ENSSSCG00000014540	KRT2	ZYX	BAIAP2L2	IHO1	HSPA1L	FBXO15
13	165989144	0.0365296	5	70032355	0.171418	2	97542952	0.196829	6	151354003	0.243897	TBC1D2	ENSSSCG00000040889	HPS3	FRK	LRBA	RALGAPA1	ENSSSCG00000048526	BEST1	KRT77	FAM131B	POLR2F	C3orf84	ENSSSCG00000029160	CNDP1
3	108304156	0.0364659	7	73776679	0.17113	9	116736438	0.1965	7	111384975	0.243449	CCDC180	SLC16A4	TM4SF4	ENSSSCG00000004441	ENSSSCG00000042406	PSMA6	PPM1K	RAB3IL1	ENSSSCG00000039352	GSTK1	SOX10	NPG3	NEU1	ENSSSCG00000047467
16	30283095	0.0364484	7	73999704	0.17113	18	8875708	0.19629	4	75907513	0.243409	NCBP1	RBM15	WWTR1	RWDD1	ENSSSCG00000040955	MOS	ENSSSCG00000009208	INCENP	EIF4B	ENSSSCG00000035033	GTPBP1	ENSSSCG00000048408	SLC44A4	ENSSSCG00000045920
14	81494679	0.0364142	6	158224853	0.170991	3	123152070	0.196113	4	7103487	0.243306	TSTD2	WDR77	CNNM1	ENSSSCG00000043963	ADAM20	RPS20	HERC5	ENSSSCG00000047495	TNS2	SLC4A2	PLA2G6	SPINK8	C2	ALG2
9	15187296	0.0362809	13	48488462	0.170984	12	58328844	0.195824	7	40482871	0.243132	NANS	OVGP1	NKX2-3	NT5DC1	COX16	PENK	ABCG2	ENSSSCG00000035394	SOAT2	ENSSSCG00000032422	PICK1	SHISA5	ENSSSCG00000024914	SEC61B
6	90430281	0.0362059	6	3385922	0.17062	12	21018674	0.195254	6	101419567	0.24309	CORO2A	CEPT1	GOT1	YWHAZ	ENSSSCG00000049361	ENSSSCG00000036133	FAM13A	ENSSSCG00000049279	CSAD	ENSSSCG00000020913	DMC1	SLC26A6	SKIV2L	TGFBR1
13	15793787	0.0361204	2	23644016	0.170385	9	58548618	0.195206	4	123524112	0.243062	GABBR2	CD53	HPSE2	POLR2K	SYNJ2BP	SDR16C5	DEFB123	APP	ZNF740	CLCN1	SUPT7L	ARIH2	DXO	ENSSSCG00000048951
11	27985402	0.0360262	6	17611455	0.170346	14	80302674	0.195019	7	9024361	0.242931	TIAL1	ENSSSCG00000044480	SLC25A28	ENSSSCG00000006061	ENSSSCG00000002321	ENSSSCG00000032573	ENSSSCG00000030733	CYYR1	ITGB7	KEL	ENSSSCG00000039695	QARS1	C4A	TRPC4
13	190774053	0.0360049	6	17699449	0.170346	9	39864484	0.194998	3	108958589	0.242902	BAG3	KCNH8	ENTPD7	PABPC1	ADAM21	PLAG1	ID1	ENSSSCG00000035060	RARG	TRPV5	FNDC4	C3orf62	ATF6B	UFM1
17	28820853	0.0359962	8	86993023	0.170092	7	74841860	0.194672	6	120862959	0.24267	MCMBP	ENSSSCG00000045634	ENSSSCG00000014605	SNX31	MED6	LYN	COX4I2	ENSSSCG00000049554	ESPL1	ENSSSCG00000047227	KRTCAP3	USP4	EHMT2	ENSSSCG00000032047
13	28748379	0.0359444	9	58829482	0.170083	18	37112508	0.194476	6	120909790	0.24267	INPP5F	ENSSSCG00000043295	ENSSSCG00000045220	ANKRD46	SLC8A3	TGS1	DUSP15	ENSSSCG00000009102	MYG1	ENSSSCG00000050761	SNX17	PRKAR2A	TNXB	E2F8
13	162777521	0.0358593	9	58927282	0.170083	11	38562501	0.193926	2	70461465	0.242131	SEC23IP	ENSSSCG00000049686	ENSSSCG00000014608	SPAG1	TTC9	TMEM68	PDRG1	MAD2L1	PFDN5	HS3ST1	EIF2B4	ENSSSCG00000041641	NHLRC3	ZDHHC13
1	5194780	0.035846	6	90016852	0.169722	18	8119730	0.193911	2	70997486	0.242131	PLPP4	ENSSSCG00000044948	NDRG1	RGS22	PCNX1	XKR4	ENSSSCG00000032676	TNIP3	AAAS	CLNK	MPV17	CFAP95	LHFPL6	CSRP3
6	125213499	0.035781	6	90053805	0.169722	18	8124232	0.193911	2	71160202	0.242131	OLIG2	ENSSSCG00000032609	CCN4	RNF19A	MAP3K9	ENSSSCG00000042283	ENSSSCG00000049357	ENSSSCG00000009105	SP7	EDN1	DNAJC5G	MAMDC2	COG6	NAV2
13	138284862	0.0357517	13	48510156	0.169477	1	267601307	0.193723	14	132994551	0.242085	OLIG1	ENSSSCG00000033550	ST3GAL1	ENSSSCG00000049012	TEX38	TPGS2	REM1	NDNF	AMHR2	HIVEP1	SLC30A3	ENSSSCG00000005255	FLVCR2	MAP3K7
6	125977595	0.0357048	12	22422284	0.169452	2	64802737	0.193651	13	5936636	0.240891	SYNJ1	ENSSSCG00000041356	ZFAT	CLDN17	MOB3C	KIAA1328	TPX2	PRDM5	PRR13	ENSSSCG00000050946	TCF23	KLF9	ERG28	CILP2
13	28030190	0.0356553	13	48655829	0.169233	2	64814335	0.193651	2	97953665	0.240691	C21orf62	ENSSSCG00000041146	ENSSSCG00000037233	CLDN8	KNCN	CELF4	MYLK2	ENSSSCG00000040810	PCBP2	ENSSSCG00000050098	ENSSSCG00000008552	TRPM3	TGFB3	TSSK6
13	9552966	0.0355712	13	48748082	0.169233	10	21285879	0.193484	14	129950519	0.239933	IFNAR2	ENSSSCG00000044013	PIK3C3	KRTAP24-1	DMBX1	FHOD3	FOXS1	NOC4L	MAP3K12	IVNS1ABP	KHK	NOBOX	TTLL5	ENSSSCG00000048260
13	196216549	0.0354982	16	24666753	0.168269	8	79437320	0.193331	7	98713974	0.239676	IFNAR1	ENSSSCG00000035473	ENSSSCG00000040110	KRTAP27-1	ENSSSCG00000033249	ENSSSCG00000041745	ENSSSCG00000047246	GOLGA3	CALCOCO1	RNF2	TMEM214	ENSSSCG00000031784	ENSSSCG00000002386	NR2C2AP
9	2314765	0.0354585	9	39864484	0.168095	6	101419567	0.192925	9	116487198	0.239626	IFNGR2	ENSSSCG00000035768	ENSSSCG00000045794	ENSSSCG00000037128	P3R3URF	ENSSSCG00000048680	TTLL9	ANKLE2	KRT73	TRMT1L	ZNF512	ENSSSCG00000039428	GPATCH2L	RFXANK
2	11132583	0.0354572	10	34953495	0.168012	3	124915764	0.19276	9	116549976	0.239626	TMEM50B	ENSSSCG00000043289	ENSSSCG00000033501	ENSSSCG00000031696	ENSSSCG00000003889	ENSSSCG00000039120	CCM2L	PGAM5	KRT18	SWT1	ENSSSCG00000008544	ENSSSCG00000015469	ESRRB	ENSSSCG00000044637
1	236150856	0.0354418	17	36210766	0.167996	14	129955099	0.192426	7	38872525	0.239226	ENSSSCG00000040827	SMG1	DLX4	GRIK1	CYP4B1	MDFIC2	HCK	PXMP2	SPRYD3	HMCN1	IFT172	ENSSSCG00000044037	ENSSSCG00000001088	DDX49
13	186195190	0.0353607	12	47811951	0.167994	10	22239081	0.192353	4	114249832	0.23905	PAXBP1	ARL6IP1	ENSSSCG00000027677	ENSSSCG00000045741	EFCAB14	REXO5	PLAGL2	ENSSSCG00000032809	SP1	ENSSSCG00000042930	NRBP1	ENSSSCG00000049914	ACOT13	REX1BD
11	3713122	0.035353	13	48579052	0.167936	2	35466010	0.190784	18	42906630	0.238603	IL10RB	XYLT1	ENSSSCG00000040942	ENSSSCG00000026060	ATPAF1	ERI2	POFUT1	P2RX2	ENSSSCG00000000278	NRG3	PPM1G	ENSSSCG00000044050	ARMH2	YJEFN3
8	128675961	0.0353093	8	83965226	0.16789	6	120862959	0.190574	7	32872492	0.238427	EVA1C	KBTBD8	ENSSSCG00000048918	PPAG3	FAAH	ACSM3	KIF3B	DDX51	ENSSSCG00000033368	ENSSSCG00000049810	ZNF513	ENSSSCG00000032373	NRSN1	NDUFA13
11	1715503	0.0352561	9	58588168	0.167461	6	120909790	0.190574	7	33443075	0.238427	CDK5R2	SUCLG2	ENSSSCG00000026701	ENSSSCG00000001005	NSUN4	ENSSSCG00000007858	HM13	PUS1	ENSSSCG00000045877	ENSSSCG00000051331	TRIM54	MYOG	GPLD1	MAU2
1	200959991	0.0351132	9	58548618	0.167254	7	74216634	0.190312	7	33466655	0.238427	FEV	ENSSSCG00000042614	ZNF652	ENSSSCG00000027430	ENSSSCG00000045959	ACSM5	BCL2L1	ULK1	ENSSSCG00000044671	WSB1	CAD	ENSSSCG00000041477	ALDH5A1	HAPLN4
13	150305072	0.035019	9	58649353	0.167063	6	18349388	0.190245	7	33510820	0.238427	CRYBA2	ENSSSCG00000046784	PHB	ENSSSCG00000013098	ENSSSCG00000003903	UMOD	TM9SF4	MMP17	ENSSSCG00000050700	LYRM9	ATRAID	CHI3L1	TDP2	NCAN
6	125996119	0.0349442	13	22769597	0.16702	18	6131829	0.190074	9	92383667	0.23841	IHH	NOL7	NGFR	ENSSSCG00000013090	RAD54L	GP2	ASXL1	POLE	OR13C4	NF1	PREB	TMEM183A	C6orf62	BORCS8
13	28681237	0.0349425	6	16160393	0.166981	14	86548955	0.189978	14	24879704	0.238277	SLC23A3	RANBP9	NXPH3	ENSSSCG00000048235	LURAP1	GPR139	NOL4L	FBRSL1	OR13C3	ENSSSCG00000017754	ABHD1	ADORA1	GMNN	TMEM161A
5	77948633	0.0349159	6	158239116	0.166663	14	81462063	0.189574	13	15528877	0.238174	RETREG2	TBC1D7	SLC35B1	ENSSSCG00000013097	POMGNT1	GPRC5B	XKR7	GALNT9	OR13C8	NOS2	ENSSSCG00000008555	MYBPH	DCDC2	SLC25A42
5	77990021	0.0349159	17	36176793	0.166269	9	91567135	0.189563	14	24695588	0.23813	ZFAND2B	GFOD1	FAM117A	ENSSSCG00000029938	TSPAN1	KNOP1	FAM181B	EP400	ENSSSCG00000050029	KSR1	EMILIN1	CHIT1	MRS2	ARMC6
6	124678198	0.0349078	7	74302403	0.166176	2	11177938	0.189414	6	22139862	0.237661	ABCB6	SIRT5	KAT7	ENSSSCG00000042092	MKNK1	THUMPD1	ENSSSCG00000048770	SFSWAP	ENSSSCG00000005413	RDX	MAPRE3	ARHGEF5	KIAA0319	ENSSSCG00000013919
6	124742562	0.0349078	5	62737145	0.165655	2	11287502	0.189414	15	123132577	0.237423	ANKZF1	PHACTR1	TAC4	KCNE4	LRRC41	ACSM4	STARD4	FGFBP1	ENSSSCG00000047454	FDX1	GPN1	ENSSSCG00000043374	ENSSSCG00000047462	ENSSSCG00000027840
1	81790755	0.0348943	6	18349388	0.165432	16	10667670	0.189341	11	12761809	0.237158	STK16	CCT8	DLX3	ENSSSCG00000046553	ENSSSCG00000003909	PDILT	REEP5	CPEB2	ENSSSCG00000044110	ARHGAP20	GCKR	PPFIA4	GTSF1L	GDF1
4	36385181	0.0348831	7	28521421	0.165393	9	38855733	0.188823	14	24955260	0.237109	ENSSSCG00000016219	ENSSSCG00000011967	ITGA3	SCG2	MAST2	IQCK	SRP19	FBXL5	ENSSSCG00000051550	KCNA4	GTF3C2	PRRC2C	SGK2	COMP
13	193308872	0.0348744	15	125139081	0.165367	2	96883904	0.188693	14	86933228	0.236916	ENSSSCG00000022460	ENSSSCG00000042054	PDK2	ENSSSCG00000041841	CYP4A24	VPS35L	DCP2	BST1	ENSSSCG00000035714	ENSSSCG00000034018	SLC5A6	TPK1	IFT52	KLHL26
13	163802331	0.0348589	9	59138711	0.165304	7	23360692	0.188557	14	87061574	0.236916	DES	CMSS1	SAMD14	ENSSSCG00000051295	ENSSSCG00000040865	DCUN1D3	APC	CD38	ENSSSCG00000036043	ENSSSCG00000044471	AGBL5	ENSSSCG00000039436	ENSSSCG00000007369	TMEM59L
13	165313388	0.0348589	16	42794904	0.16527	8	129298140	0.18843	14	87121116	0.236916	SPEGNB	ENSSSCG00000049101	PPP1R9B	AP1S3	XRCC2	ATP6V1G3	MCC	C1QTNF7	ENSSSCG00000005419	ENSSSCG00000042513	ENSSSCG00000003868	ENSSSCG00000038078	MYBL2	CRLF1
13	165472753	0.0348589	9	39084508	0.16522	2	129486720	0.188202	12	29705229	0.236861	GMPPA	FILIP1L	ENSSSCG00000035224	ACSL3	DPP6	NEK7	FGF4	CC2D2A	ENSSSCG00000005420	ENSSSCG00000047248	ZYG11B	ENSSSCG00000038260	TOX2	FKBP8
13	165804054	0.0348589	15	121249709	0.165169	14	122171023	0.187518	6	16281944	0.236574	ENSSSCG00000031491	COL8A1	SPOP	RFLNB	ENSSSCG00000016426	PTPRC	FGF19	PROM1	ENSSSCG00000035397	TGFBR2	SHISAL2A	ENSSSCG00000046998	PTPRT	ELL
13	166463498	0.0348589	15	112005831	0.164363	12	4679158	0.18725	2	25749441	0.23652	TMEM198	ENSSSCG00000050386	ENSSSCG00000045973	ENSSSCG00000017814	NIT2	ENSSSCG00000030971	LTO1	TAPT1	SMC2	ENSSSCG00000006881	GPX7	ENSSSCG00000033859	SRSF6	PBX4
2	10851750	0.0348489	7	7712565	0.164297	2	85416088	0.187232	14	4184191	0.236317	STK36	ENSSSCG00000027041	ENSSSCG00000042694	DOC2B	TOMM70	ENSSSCG00000042565	CCND1	ENSSSCG00000051669	NIPSNAP3A	RWDD3	PRPF38A	LALBA	ENSSSCG00000037148	GATAD2A
2	10942411	0.0348489	8	114891219	0.16405	1	9156095	0.187224	9	116670052	0.235777	TTLL4	GPR15	UPK3A	CRK	TBC1D23	ENSSSCG00000044068	ENSSSCG00000042011	ENSSSCG00000043344	ABCA1	TLCD4	ORC1	APPL2	NPY	SUGP1
2	11001984	0.0348352	7	94822145	0.164044	8	39520977	0.187018	18	31168661	0.235078	PRKAG3	ENSSSCG00000035026	FAM118A	INPP5K	ENSSSCG00000036222	ENSSSCG00000047657	GAL	ENSSSCG00000000231	SCAF4	ALG14	CC2D1B	ALDH1L2	FAM221A	SUGP2
15	125139081	0.0348189	7	55245189	0.163944	2	85402080	0.186881	6	83356010	0.234611	WNT6	DCBLD2	NUP50	PITPNA	CDKN1B	ENSSSCG00000041198	FGF3	ATG101	SOD1	ENSSSCG00000050922	BTF3L4	ENSSSCG00000044566	UPP1	UPF1
1	81087435	0.0348037	17	36241114	0.163899	12	10072734	0.18671	6	83646073	0.234611	WNT10A	ENSSSCG00000043880	ENSSSCG00000000021	SLC43A2	ENSSSCG00000044330	ENSSSCG00000046747	ENSSSCG00000012875	ENSSSCG00000020838	TIAM1	PMPCB	TXNDC12	KANSL2	C7orf57	CRTC1
12	47811951	0.0347929	17	36300475	0.163899	8	14772330	0.186535	16	75390889	0.234532	CFAP65	CPOX	PRR5	SCARF1	EMP1	LYRM1	MRGPRF	TMPRSS12	ENSSSCG00000051030	DNAJC2	ENSSSCG00000046753	WASHC4	HUS1	ENSSSCG00000013906
13	170247775	0.0347894	17	36337819	0.163899	5	9394157	0.186471	6	35402619	0.234328	CNPPD1	CLDND1	RTL6	RILP	GSG1	ENSSSCG00000048884	CPT1A	ACVRL1	CHCHD3	PSMC2	RAB3B	NOPCHAP1	LANCL2	MEF2B
13	170468405	0.0347894	17	36369025	0.163899	15	868196	0.186237	5	77872949	0.23426	ENSSSCG00000016211	ST3GAL6	SHISAL1	PRPF8	FAM234B	OPCML	TESMIN	ACVR1B	ENSSSCG00000035751	SLC26A5	COA7	CHST11	PALS2	ADTRP
9	124501796	0.0347775	10	22239081	0.163492	3	19304431	0.18617	5	77926937	0.23426	GLB1L	CALHM2	ENSSSCG00000000025	TLCD2	GPRC5D	NTM	PPP6R3	TAMALIN	EXOC4	LHFPL3	TUT4	TXNRD1	STK31	TSPO2
6	26433528	0.034773	7	48496620	0.163272	6	16981769	0.186156	2	66111290	0.234081	TUBA4A	CALHM1	SMC1B	WDR81	GPRC5A	ENSSSCG00000029370	ENSSSCG00000012878	NR4A1	PLXNA4	RELN	ZFYVE9	SLC41A2	SUN3	OARD1
6	19668405	0.0347446	7	28383120	0.162763	3	111597216	0.186139	3	123608914	0.233749	DNAJB2	SFR1	PHF21B	SERPINF2	APOLD1	ENSSSCG00000037475	ENSSSCG00000012879	KRT80	FHL3	ORC5	NRDC	ENSSSCG00000002462	ARL14	TREML1
1	271157848	0.0347257	9	97203621	0.162568	6	159851632	0.185931	16	75650407	0.23343	PTPRN	TAF5	PARVB	SERPINF1	ENSSSCG00000041213	ENSSSCG00000028443	RAB23	ENSSSCG00000039587	GJA9	GALC	SCP2	BTBD7	ENSSSCG00000049530	ENSSSCG00000043060
1	271184444	0.0347257	8	40964893	0.162565	5	62737145	0.185889	9	116736438	0.233163	DNPEP	ATP5MK	KIAA0930	RPA1	CREBL2	ENSSSCG00000036577	BAG2	ENSSSCG00000033235	INPP5B	ENSSSCG00000039466	ZYG11A	FASTKD3	KPNA4	UNC5CL
14	77481954	0.0347219	7	12342523	0.162492	16	5116380	0.185821	14	83215550	0.232449	ENSSSCG00000032522	PDCD11	ENSSSCG00000034240	DPH1	HEBP1	ENSSSCG00000001982	BEND6	ENSSSCG00000040135	SF3A3	MAPK15	ENSSSCG00000014071	MTRR	B3GALNT1	APOBEC2
1	235825912	0.0346906	9	96697726	0.162485	2	11210184	0.185789	14	86236678	0.232394	ASIC4	CALHM3	ENSSSCG00000048266	HIC1	DDX47	CBLN3	ZNF451	ENSSSCG00000022657	POU3F1	CCDC166	FOXD1	C5orf49	NMD3	NFYA
1	9698458	0.0346617	14	79899791	0.162435	13	6074700	0.185748	14	80302674	0.232291	CHPF	NEURL1	ENSSSCG00000036925	RPH3AL	DUSP16	ENSSSCG00000051429	DST	ATF1	UTP11	PYCR3	UTP15	ADCY2	SPTSSB	TREM2
9	2144992	0.0346556	6	152858708	0.162403	14	110256274	0.185722	13	99117368	0.231994	OBSL1	COL17A1	PRSS37	MYO1C	GPR19	RIPK3	PRIM2	SLC4A8	RRAGC	TIGD5	ANKRA2	ANKS6	PPM1L	TREML2
13	175065276	0.0346442	17	36508346	0.162184	14	110347902	0.185722	13	99165039	0.231994	INHA	ENSSSCG00000010610	TAS2R3	SMYD4	GRIN2B	LTB4R2	ENSSSCG00000051110	SCN8A	RHBDL2	MROH6	PNLIPRP1	GALNT12	ENPP4	TREM1
15	12232558	0.0345545	2	9105714	0.162046	13	189845754	0.185498	9	117602104	0.231649	STK11IP	GSTO2	TAS2R4	RTN4RL1	TAS2R9	CIDEB	HGF	KRT7	AKIRIN1	ENSSSCG00000050716	VAX1	COL15A1	ENPP5	ENSSSCG00000001618
13	166105327	0.0345298	13	189845754	0.161961	2	83072216	0.18532	7	7043176	0.231574	CYP27A1	ITPRIP	MGAM2	SMG6	TAS2R7	DHRS1	BCL2L14	IL6	GALR1	MAFA	EMX2	CLPSL2	RUNX2	FOXP4
17	23064647	0.0345154	8	103487978	0.161931	13	22769597	0.185218	3	125598777	0.231234	NHEJ1	SH3PXD2A	MGAM	ENSSSCG00000041728	MAGOHB	GMPR2	BORCS5	TOMM7	MBP	GLI4	PNLIPRP2	ENSSSCG00000050362	CLIC5	LRFN2
8	79437320	0.0344999	14	23200396	0.161915	14	127300582	0.185207	1	203960321	0.230909	ENSSSCG00000016215	STN1	OR9A1P	ENSSSCG00000041342	ENSSSCG00000000638	CHMP4A	LRP6	KLHL7	ENSSSCG00000039095	GPIHBP1	ENO4	CDKN1A	RCAN2	ENSSSCG00000001612
6	126064218	0.0344846	8	10962545	0.161752	1	82667140	0.185032	2	131780589	0.230534	SLC4A3	SLK	CLEC5A	CDH11	ENSSSCG00000000640	EMC9	ENSSSCG00000042360	NUP42	EPRS1	LY6H	ENSSSCG00000049495	CLPS	SUPT3H	SLC38A2
18	8119730	0.0344838	6	121129405	0.161436	14	79899791	0.18498	12	26829227	0.230475	SACS	CFAP43	ENSSSCG00000027039	ENSSSCG00000024759	GABARAPL1	FITM1	OTP	GPNMB	BPNT1	LY6L	SLC18A2	LHFPL5	RAB3D	EGFL8
18	8124232	0.0344838	5	17110306	0.161342	14	82911809	0.184935	12	4724631	0.230164	ENSSSCG00000009281	GSTO1	ENSSSCG00000046165	CCL17	CLEC1B	PCK2	WDR41	FAM126A	RAB3GAP2	ENSSSCG00000031563	SHTN1	SRPK1	TMEM205	AGPAT1
15	11669522	0.0343942	9	91567135	0.161335	6	3385922	0.184854	7	93556657	0.229912	TNFRSF19	CFAP58	SSBP1	DOK4	ENSSSCG00000049514	ENSSSCG00000050634	TBCA	RAPGEF5	C1orf115	ENSSSCG00000039313	PDZD8	SLC26A8	SWSAP1	RNF5
11	69971626	0.0343703	16	43542844	0.160969	6	156545951	0.184749	5	26898669	0.229268	MIPEP	ENSSSCG00000048765	WEE2	TEPP	KLRB1	ENSSSCG00000001979	ENSSSCG00000014097	SREK1IP1	MTARC2	LY6D	HSPA12A	MAPK13	EPOR	AGER
13	163427906	0.0343151	6	127413405	0.160935	3	1884796	0.184673	9	129426148	0.228962	ISL1	KLHL31	AGK	ZNF319	STYK1	SDR39U1	AP3B1	CENPK	ENSSSCG00000010829	LYNX1	ENSSSCG00000047996	BRPF3	ENSSSCG00000013613	PBX2
14	110157711	0.0342578	16	5424887	0.160871	8	74099613	0.184661	7	10678975	0.228528	EMB	GCLC	ENSSSCG00000051517	RSPRY1	ENSSSCG00000000636	KHNYN	FDXACB1	CWC27	HLX	ENSSSCG00000049907	GRIFIN	PNPLA1	ACP5	GPSM3
5	70588230	0.0342566	2	119728255	0.160402	5	60642299	0.184594	5	79444608	0.22836	PARP8	LRRC1	DENND11	ARL2BP	ENSSSCG00000033403	NYNRIN	CRYAB	ADAMTS6	IARS2	PSCA	ENSSSCG00000046593	BNIP5	ENSSSCG00000043967	PRRT1
1	200770708	0.0342479	15	1044476	0.160287	8	86993023	0.18456	5	79487556	0.22836	ENSSSCG00000043266	KHDRBS2	TMEM178B	PLLP	ENSSSCG00000036743	NFATC4	PIH1D2	ENSSSCG00000016789	MARK1	ARC	EIF3B	ETV7	ENSSSCG00000038575	ENSSSCG00000001433
9	10216146	0.0342396	7	68834102	0.160206	14	120312423	0.184489	1	250994543	0.228355	ENSSSCG00000000777	ENSSSCG00000017768	CCN1	CCL22	ENSSSCG00000000639	RABGGTA	TIMM8B	ENSSSCG00000016791	ENSSSCG00000041000	ENSSSCG00000050724	ENSSSCG00000039023	KCTD20	ENSSSCG00000013607	ENSSSCG00000001441
2	11035802	0.034221	7	68912429	0.160206	13	48974417	0.184312	7	32947064	0.228234	HDHD5	ENSSSCG00000038188	ZNHIT6	CIAPIN1	KLRK1	TGM1	PPP2R1B	ZNF622	ENSSSCG00000042180	PLEC	CHST12	SRSF3	OR2Z1	ENSSSCG00000030901
1	272366350	0.0341872	3	124255044	0.160135	13	49188009	0.184312	10	44642825	0.228084	ADA2	LEFTY2	BCL10	COQ9	KLRD1	TINF2	C11orf1	FBXL7	ENSSSCG00000021576	NRBP2	LFNG	ENSSSCG00000036130	ACTL9	ENSSSCG00000001444
6	125727522	0.0340959	18	8119730	0.159838	13	49317360	0.184312	1	150051345	0.226636	ENSSSCG00000000767	MIXL1	SYDE2	CCDC102A	TMEM52B	NEDD8	C11orf52	MARCHF11	RNF182	PUF60	IQCE	PPIL1	ENSSSCG00000013597	NOTCH4
8	128826410	0.0340752	18	8124232	0.159838	13	50028643	0.184312	10	7053447	0.226367	BCL2L13	SRP9	MCOLN3	ADGRG5	OLR1	ENSSSCG00000033006	ENSSSCG00000049415	RETREG1	ENSSSCG00000046603	IQANK1	BRAT1	ARMC12	DOCK6	ENSSSCG00000038570
17	28205833	0.0340596	13	28427730	0.159707	13	50166296	0.184312	3	124915764	0.225994	TUBA8	TMEM63A	DDAH1	ADGRG3	CLEC7A	NOP9	DLAT	MYO10	MBLAC2	FAM83H	TTYH3	MAPK14	TSPAN16	FAM124B
13	50859182	0.0340446	13	48260984	0.159703	13	50187066	0.184312	7	23360692	0.225665	USP18	ENSSSCG00000010855	C1orf52	DRC7	CLEC12B	REC8	NKAPD1	ARL14EPL	CETN3	ZNF623	AMZ1	PXT1	PLPPR2	CCDC195
13	28995961	0.033955	6	73826314	0.159617	13	50599148	0.184312	7	106020333	0.225149	IL17RA	ENSSSCG00000042307	DNAI3	USB1	CLEC12A	IRF9	SDHD	TRIM36	LYSMD3	GFUS	CARD11	STK38	CCDC159	CUL3
13	29015850	0.033955	12	36907752	0.15923	5	71984960	0.184171	3	109530877	0.225091	CECR2	ENSSSCG00000043267	PROX1	MMP15	ENSSSCG00000039880	ENSSSCG00000002003	BCO2	CCDC112	ENSSSCG00000026233	EEF1D	GNA12	RAB44	RGL3	ENSSSCG00000032982
13	28642468	0.0339402	12	36908366	0.15923	13	49951109	0.184159	14	122553840	0.225088	BID	H3-3A	ENSSSCG00000047038	CSNK2A2	CD69	PSME1	TEX12	FEM1C	ADGRV1	GSDMD	NPY2R	FKBP5	ODAD3	TBR1
7	109286009	0.0339073	2	41082587	0.159104	16	5424887	0.184045	9	112254271	0.224967	MICAL3	ACBD3	ENSSSCG00000044370	PRSS54	ENSSSCG00000034555	PSME2	PTS	ENSSSCG00000038141	ARRDC3	RHPN1	LRAT	CPNE5	PRKCSH	SLC4A10
7	109297219	0.0339073	6	99956687	0.159006	10	26718377	0.183844	9	112285807	0.224967	CPNE8	PARP1	SLC25A15	GINS3	ENSSSCG00000000657	DCAF11	PLET1	ATG12	SERPINA12	ZNF696	FGB	H2AC1	ZNF653	PSMD14
7	109349485	0.0339073	6	100311038	0.159006	13	6858367	0.183798	9	112313852	0.224967	OR2B6	STUM	THSD1	POLR2C	YBX3	NRL	ENSSSCG00000015023	AP3S1	ENSSSCG00000002483	ENSSSCG00000040535	FRAS1	H2BC1	ECSIT	FASLG
13	168227528	0.0338577	16	30172791	0.158847	2	11120515	0.183586	14	25134610	0.22479	ENSSSCG00000028136	EPHX1	CKAP2	ADGRG1	ENSSSCG00000026217	CPNE6	ENSSSCG00000015036	PGGT1B	ENSSSCG00000040253	ENSSSCG00000031205	RBM46	ENSSSCG00000050161	CNN1	SUCO
13	160120083	0.0338543	1	81790755	0.158667	8	128675961	0.183436	1	240959015	0.224733	ENSSSCG00000023516	SDE2	NEK3	KATNB1	CLEC2B	DHRS4	BTG4	TMED7	CCDC197	ENSSSCG00000033594	FGG	ENSSSCG00000001105	ENSSSCG00000013610	ENSSSCG00000046534
11	2730169	0.0338465	1	81563939	0.158613	3	10820566	0.183204	1	240985789	0.224733	ENSSSCG00000032646	LIN9	ENSSSCG00000033570	KIFC3	CLEC1A	TSSK4	SIK2	CDO1	OTUB2	THEM6	ENSSSCG00000008998	ENSSSCG00000047079	ENSSSCG00000013609	LMBRD1
1	271889844	0.0337815	15	127037221	0.158529	5	57125714	0.183025	3	109236223	0.224309	ZKSCAN4	ENSSSCG00000009126	FOXO1	ENSSSCG00000002811	ENSSSCG00000038455	IPO4	IL18	LVRN	ISG12(A)	ENSSSCG00000033726	ENSSSCG00000008990	ENSSSCG00000033566	ENSSSCG00000029035	COL9A1
5	34218976	0.0337795	18	31168661	0.158417	7	73445633	0.182997	1	251053922	0.224265	NKAPL	TIGIT	MRPS31	CCDC113	STMND1	CARMIL3	ADCY8	TNFAIP6	SERPINA6	JRK	ENSSSCG00000045329	HFE	NFILZ	FAM135A
13	197815198	0.0337387	12	37154119	0.157834	7	73514375	0.182997	10	22239081	0.224079	ENSSSCG00000001211	DRD3	ENSSSCG00000009374	CFAP20	FAM8A1	GZMH	ASAP1	NMI	SERPINA11	ADGRB1	SMNDC1	ENSSSCG00000045769	ADAMTS10	SMAP1
10	61407486	0.0336927	11	37838969	0.157672	12	46225899	0.182624	14	86601805	0.223918	OR2I1P	QTRT2	NEK5	PRRT1B	NUP153	ADCY4	ENSSSCG00000005959	ENSSSCG00000043168	UABP-2	ENSSSCG00000006958	XPNPEP1	SCGN	PRAM1	COL19A1
18	55573231	0.0336268	11	71048614	0.157666	17	23064647	0.182319	15	5540496	0.223855	UBD	ZDHHC23	ALG11	RAPGEF1	ENSSSCG00000036241	LTB4R	FAM151A	NEB	SERPINA4	ENSSSCG00000036022	ADD3	SLC17A4	HNRNPM	ZNF217
13	93890373	0.0336092	16	44226166	0.157632	7	71321685	0.182301	11	13454577	0.223544	ENSSSCG00000031795	NAA50	VPS36	COMTD1	CAP2	STXBP6	ACOT11	RIF1	SERPINA5	ZC3H3	MXI1	ENSSSCG00000046594	MARCHF2	CYP24A1
6	99956687	0.0335808	7	109349485	0.157472	1	206324996	0.182175	6	17611455	0.223397	POLR1H	SIDT1	ENSSSCG00000042419	ENSSSCG00000048472	KIF13A	ENSSSCG00000045389	MRPL37	COCH	ENSSSCG00000031595	ENSSSCG00000010343	ENSSSCG00000011206	SLC17A1	RAB11B	BCAS1
6	100311038	0.0335808	14	2833754	0.157381	2	11001984	0.181483	6	17699449	0.223397	PPP1R11	ENSSSCG00000024663	ENSSSCG00000050341	ZNF503	DYNLL2	ENSSSCG00000048359	CDCP2	G2E3	ENSSSCG00000002486	ENSSSCG00000045226	EFHB	SLC17A2	KANK3	RPS18
13	45021827	0.0335497	9	122780592	0.157194	13	189430131	0.181421	2	39820060	0.223319	RNF39	CCDC191	ENSSSCG00000034463	DUSP29	ENSSSCG00000043833	ENSSSCG00000041614	ENSSSCG00000020677	HECTD1	UNC79	SFTPD	RAB5A	SLC17A3	ELAVL3	B3GALT4
7	12342523	0.0335056	17	36478991	0.157164	7	28584037	0.180892	1	58760642	0.22293	ENSSSCG00000037411	ENSSSCG00000045222	ENSSSCG00000046262	ENSSSCG00000035105	OR4D1	LRRK2	TCEANC2	AP4S1	ENSSSCG00000002464	SFTPA1	SGO1	ENSSSCG00000044403	ENSSSCG00000013717	DAXX
6	127413405	0.0335021	8	39520977	0.157023	7	73752763	0.180873	2	58809508	0.222802	ZNF165	GRAMD1C	ENSSSCG00000038050	VDAC2	ENSSSCG00000033200	SLC2A13	TMEM59	STRN3	ASB2	MAT1A	PP2D1	TRIM38	MYO1F	ENSSSCG00000001516
13	65185970	0.0334917	7	64482238	0.156999	7	28521421	0.180824	7	94822145	0.222585	ZSCAN16	ATP6V1A	ENSSSCG00000050089	ADK	ENSSSCG00000050106	CNTN1	LDLRAD1	SCFD1	PPP4R4	DYDC2	KAT2B	HIST1H2BD	ANGPTL4	SMIM29
3	22214878	0.0334853	7	64524933	0.156999	15	19720518	0.180803	5	79461126	0.222232	ZKSCAN8	USF3	ENSSSCG00000041607	SAMD8	ENSSSCG00000047954	ISCA2	YIPF1	TRIB2	ENSSSCG00000038515	PRXL2A	ABHD11	RIPOR2	CD320	VPS52
2	11210184	0.0334789	7	64572108	0.156999	5	70588230	0.180685	7	7766606	0.222189	ZKSCAN8P1	CFAP44	ENSSSCG00000042338	KAT6B	ENSSSCG00000035122	ENSSSCG00000051291	DIO1	ENSSSCG00000043303	SERPINA1	TSPAN14	CLDN3	CARMIL1	CTXN1	RGL2
1	203960321	0.0334598	7	64651603	0.156999	1	82962537	0.180482	7	36311346	0.222179	ENSSSCG00000021069	ENSSSCG00000048278	OR5K4	LRMDA	MPO	VSX2	HSPB11	KAZN	SERPINA3-2	SH2D4B	METTL27	H2AC6	SNAPC2	WDR46
3	106428626	0.0334248	2	117302039	0.156911	1	82988476	0.180482	15	847954	0.222179	ZSCAN9	BOC	ENSSSCG00000049619	ENSSSCG00000048243	SUPT4H1	ABCD4	ENSSSCG00000003845	ENSSSCG00000042912	DDX24	EPHA4	TMEM270	ENSSSCG00000033672	TGFBR3L	PFDN6
2	10910982	0.0333797	9	30096584	0.156533	1	83015752	0.180482	3	109491762	0.222134	ZSCAN31	ZBTB20	ENSSSCG00000041140	ENSSSCG00000038527	VEZF1	VRTN	SSBP3	ENSSSCG00000051471	CDCA3	LRIT2	BUD23	ENSSSCG00000041733	ENSSSCG00000046934	ZBTB22
15	30395942	0.0332929	2	138901377	0.156512	1	83153780	0.180482	9	15421343	0.221772	ZSCAN12	ANKRD42	ENSSSCG00000045161	SNX9	ENSSSCG00000017626	SYNDIG1L	NDC1	MED13	GPR162	ENSSSCG00000027329	STX1A	CMAH	PRR36	KIFC1
15	30452749	0.0332929	2	43946096	0.155947	2	9105714	0.18034	9	15440652	0.221772	ZSCAN23	CCDC90B	ENSSSCG00000048471	TMEM242	EPX	NPC2	LRRC42	TBX4	ENSSSCG00000022176	GHITM	CLDN4	CHAC1	CD209	PHF1
2	8862249	0.0332826	6	124837741	0.155915	8	128153987	0.180218	6	16224307	0.221665	GPX6	DLG2	ENSSSCG00000047390	ARID1B	MKS1	FCF1	IRF8	TBX2	LPAR5	GPRL15	ELN	RHOV	TRAPPC5	CUTA
2	11332614	0.033266	10	26718377	0.155853	15	6840614	0.180197	5	77538548	0.221437	GPX5	ENC1	ENSSSCG00000042868	ZDHHC14	LPO	PROX2	GINS2	INTS2	ENSSSCG00000050094	CDHR1	EIF4H	ENSSSCG00000005612	ENSSSCG00000033183	ENSSSCG00000001517
18	54309306	0.0331604	5	17215058	0.155738	16	5632751	0.180182	14	87236136	0.221253	ZBED9	NSA2	ENSSSCG00000040221	ENSSSCG00000036240	ENSSSCG00000017640	DLST	CIBAR2	BRIP1	GAPDH	LRIT1	LIMK1	GCHFR	RETN	C7H6orf125
8	79131027	0.0331507	1	82667140	0.155721	7	95136174	0.18009	3	5570832	0.22077	ENSSSCG00000001254	GFM2	ENSSSCG00000044532	ENSSSCG00000047842	ENSSSCG00000044903	RPS6KL1	KIAA0513	BCAS3	MRPL51	RGR	ENSSSCG00000035275	ENSSSCG00000043412	CCL25	IP6K3
7	94280136	0.0331202	1	82962537	0.155721	17	52672064	0.179903	7	95136174	0.220679	OLF42-1	HEXB	ENSSSCG00000038996	ROBO1	MTMR4	EIF2B2	GSE1	SPTY2D1OS	ENSSSCG00000000703	CCSER2	TP53I13	ENSSSCG00000004770	ELAVL1	LEMD2
13	164284248	0.03306	1	82988476	0.155721	9	9644419	0.179705	9	39084508	0.220236	MOG	ARHGEF28	ENSSSCG00000033622	ENSSSCG00000047966	ENSSSCG00000017643	MLH3	ZDHHC7	ENSSSCG00000045256	USP5	ENSSSCG00000043481	ENSSSCG00000047097	NDUFAF1	TIMM44	ENSSSCG00000001521
6	165090249	0.0330539	1	83015752	0.155721	2	150874928	0.179643	9	64307154	0.220215	ENSSSCG00000028784	FAM169A	ENSSSCG00000049779	ENSSSCG00000031754	HSF5	ENSSSCG00000002379	CRISPLD2	ENSSSCG00000013369	GNB3	WASHC5	ENSSSCG00000035112	OIP5	LRRC8E	HMGA1
3	106363377	0.0330462	1	83153780	0.155721	14	131452989	0.179437	8	7083961	0.220121	ENSSSCG00000046222	SNTN	ENSSSCG00000036422	FLRT3	TEX14	ZC2HC1C	COX4I1	ENSSSCG00000013361	P3H3	NDUFB9	BHLHA9	CHP1	EVI5L	COL21A1
18	4348940	0.0329886	12	21018674	0.15568	5	57149099	0.179334	9	64075052	0.220121	ZSCAN26	ENSSSCG00000011489	ENSSSCG00000038781	ENSSSCG00000043127	RAD51C	TMED10	ENSSSCG00000045808	ENSSSCG00000041063	CD4	TATDN1	GIT1	EXD1	FCER2	SYNGAP1
13	160669671	0.0328687	5	4496788	0.155638	4	125150795	0.1792	7	24178503	0.220061	PGBD1	SYNPR	ENSSSCG00000050360	SEL1L2	PPM1E	LTBP2	ENSSSCG00000029403	LDHA	LAG3	NSMCE2	ANKRD13B	DLL4	PCP2	ITPR3
13	159120771	0.0328573	14	30811254	0.155582	1	44534229	0.179038	15	126406188	0.219999	GABBR1	ZBTB43	ENSSSCG00000038935	MACROD2	TSPOAP1	AREL1	ENSSSCG00000002761	ENSSSCG00000049136	PIANP	ENSSSCG00000005971	CORO6	SPINT1	CERS4	GRM4
13	159213440	0.0328573	4	7513328	0.155464	4	123524112	0.178752	15	67981591	0.219892	SHISA2	ZBTB34	ENSSSCG00000039159	ENSSSCG00000040704	DIO2	YLPM1	HAS3	ENSSSCG00000046269	ZNF384	MTSS1	ENSSSCG00000048230	ENSSSCG00000004760	FBN3	NUDT3
13	159246383	0.0328573	7	48435581	0.155281	1	246116666	0.178749	12	21018674	0.219829	MTMR6	SLC2A8	ENSSSCG00000032124	ENSSSCG00000042349	CEP128	NEK9	TERF2	ENSSSCG00000040141	ING4	RNF139	SLC6A4	ZFYVE19	ENSSSCG00000039007	C19orf12
5	59366372	0.0328528	7	93863399	0.154583	13	190031657	0.178686	17	18391926	0.21958	NUP58	ZNF79	RIOX2	IQCM	NRXN3	FOS	NIP7	SAAL1	ACRBP	TMEM65	BLMH	RAD51	MAP2K7	ENSSSCG00000002855
5	61745268	0.0327705	9	90706005	0.154506	7	74333495	0.178611	9	115478188	0.219552	RNF6	ENSSSCG00000033019	ENSSSCG00000047991	ENSSSCG00000032112	ENSSSCG00000049157	ENSSSCG00000045081	ENSSSCG00000002759	KCNC1	NOP2	FER1L6	ENSSSCG00000017798	ENSSSCG00000042522	STXBP2	URI1
7	13155958	0.0327395	4	2979265	0.154157	2	33195261	0.178123	9	115507781	0.219552	ATP8A2	LRSAM1	CRYBG3	ENSSSCG00000016484	ENSSSCG00000047417	MTRF1L	ENSSSCG00000025151	UEVLD	IFFO1	SQLE	GOSR1	CCDC32	PET100	ZNF536
18	4034264	0.0327058	15	20012741	0.154001	5	29355824	0.177897	13	5948537	0.21953	ENSSSCG00000023771	MVB12B	EPHA6	ENSSSCG00000037885	TMCO5A	VIP	UTP4	LDHC	NCAPD2	SLC30A2	ENSSSCG00000017801	BAHD1	XAB2	RPE65
3	13018498	0.0326834	6	16493553	0.153939	5	29531492	0.177897	1	50374052	0.219374	CDK8	LMX1B	ARL6	ENSSSCG00000046886	MEIS2	MYCT1	ENSSSCG00000018018	HPS5	CD27	PDIK1L	TAOK1	RTF1	ZNF358	DEPDC1
13	166843728	0.0326787	7	93791235	0.153885	5	29740916	0.177897	3	111597216	0.218755	CADM2	RALGPS1	ENSSSCG00000040106	ENSSSCG00000031902	TEX52	ENSSSCG00000049158	CYB5B	SERGEF	TAPBPL	FAM110D	ABHD15	INO80	CAMSAP3	WLS
12	34710104	0.0326531	15	18682411	0.153836	5	29807656	0.177897	6	83330155	0.218725	FBXL2	ANGPTL2	ENSSSCG00000036046	ENSSSCG00000041692	TEAD4	ENSSSCG00000031744	SNTB2	MYOD1	LTBR	C1orf232	ENSSSCG00000017791	VPS18	PNPLA6	DIRAS3
7	102962349	0.0326513	3	67192540	0.153746	5	29828444	0.177897	9	95550581	0.218722	UBP1	GARNL3	MRC1	ENSSSCG00000036013	TULP3	RGS17	TANGO6	OTOG	SCNN1A	SH3BGRL3	NSRP1	DNAJC17	MCOLN1	ENSSSCG00000008599
2	11177938	0.0326381	5	18440753	0.153562	5	29871155	0.177897	9	95572942	0.218722	CLASP2	NIBAN2	SLC39A12	ENSSSCG00000041444	FOXM1	FBXO5	CDH1	GTF2H1	TNFRSF1A	ZNF683	CPD	RMDN3	TEX45	SDC1
2	11287502	0.0326381	7	109286009	0.153436	5	29941120	0.177897	17	54622206	0.218518	PDCD6IP	EXOSC2	CACNB2	PRSS58	NRIP2	ENSSSCG00000004081	DERPC	DOCK10	PLEKHG6	LIN28A	ABR	ENSSSCG00000039107	PEX11G	LAPTM4A
1	133696863	0.0326345	7	109297219	0.153436	3	115459650	0.177887	7	99116565	0.218437	ANKRD61	QRFP	NSUN6	ENSSSCG00000016486	ITFG2	ENSSSCG00000004082	ENSSSCG00000048110	NYAP2	CD9	NR0B2	EFCAB5	ENSSSCG00000035544	ARHGEF18	MATN3
13	150247558	0.032599	9	124337180	0.153241	2	85137612	0.177577	5	62130700	0.218197	ENSSSCG00000041900	PRDM12	RSU1	NALCN	FKBP4	PABPC4L	CDH3	MDFIC	ENSSSCG00000000697	ENSSSCG00000040871	MRPL39	C9orf152	ENSSSCG00000010719	PUM2
9	124452265	0.0325901	1	245754286	0.153162	6	2916445	0.177473	7	29957236	0.217822	BHLHA15	AIF1L	ENSSSCG00000045715	ITGBL1	WASHC1	PCDH10	ELMOD2	FOXP2	VWF	TENT5B	GABPA	TXNDC8	PSTK	WDR35
5	67508720	0.0325364	13	195708782	0.152727	7	71301362	0.177267	6	40312011	0.217756	BRI3	PLPP7	ENSSSCG00000037781	FGF14	ENSSSCG00000040587	GABRA4	MGAT4D	PPM1D	MLF2	PAFAH2	ATP5PF	ENSSSCG00000050248	HMX3	OSR1
9	112254271	0.0325262	18	16183403	0.152711	7	71829092	0.177267	6	144409769	0.217756	NPTX2	FAM78A	LARP6	HPS1	SLC6A12	GABRA2	SCOC	APPBP2	COPS7A	EXTL1	JAM2	PALM2AKAP2	IKZF5	ENSSSCG00000042355
9	112285807	0.0325262	6	94404148	0.152495	7	71926170	0.177267	14	81494679	0.217596	USP42	PRRC2B	NR2E3	PYROXD2	SLC6A13	GABRB1	MGST2	METTL21C	ARL5A	ENSSSCG00000045776	ENSSSCG00000051761	ENSSSCG00000036297	ACADSB	HINT3
9	112313852	0.0325262	1	147176896	0.152254	7	71941528	0.177267	9	130015144	0.21755	PMS2	HMCN2	UACA	KIF21A	CCDC77	ENSSSCG00000044886	SETD7	TEX30	CACNB4	ENSSSCG00000045528	ENSSSCG00000044129	ENSSSCG00000005453	HMX2	CENPW
5	60931508	0.0325176	10	9811461	0.152253	7	72528312	0.177267	2	129271822	0.217148	ENSSSCG00000043513	FUBP3	LRRC49	DMRTA1	B4GALNT3	COMMD8	TBC1D9	ENSSSCG00000048829	FGFR4	CEP85	ENSSSCG00000051388	SVEP1	GPR26	TRMT11
5	61137598	0.0325176	7	94075851	0.152245	7	72892507	0.177267	4	6633066	0.216555	ENSSSCG00000007589	ABL1	MYO9A	SERPINH1	TSPAN9	ATP10D	CLGN	TPP2	ENSSSCG00000044266	UBXN11	ENSSSCG00000044650	MUSK	ENSSSCG00000042079	NCOA7
7	93863399	0.0325018	7	94104887	0.152245	7	72950815	0.177267	3	118085711	0.216161	ENSSSCG00000025940	FIBCD1	THSD4	DGAT2	RHNO1	ENSSSCG00000042028	MAML3	ENSSSCG00000009530	GPRIN1	DHDDS	MOCS3	ENSSSCG00000048078	CHST15	HEY2
2	11120515	0.0324974	7	94172826	0.152245	7	72997611	0.177267	5	17215058	0.216154	TECPR1	LAMC3	ENSSSCG00000049564	WNT11	DDX11	PCLO	CSF3	POGLUT2	HIGD2A	HMGN2	ADNP	ENSSSCG00000037030	ENSSSCG00000023865	SHAS2
6	127447151	0.0324929	7	10678975	0.15197	7	73186677	0.177267	3	19634955	0.215824	CYTH3	NUP214	ENSSSCG00000051136	GVQW3	IQSEC3	CACNA2D1	LRRC3C	ENSSSCG00000009534	ARL10	RPS6KA1	DPM1	ENSSSCG00000037247	BUB3	DACH1
4	123524112	0.0324865	9	58508977	0.151841	7	73348971	0.177267	1	36757463	0.215702	EIF2AK1	POMT1	ARL13B	THAP12	KDM5A	ENSSSCG00000045165	MIEN1	ENSSSCG00000032046	ZNF346	ARID1A	PARD6B	NKIRAS1	CPXM2	ENSSSCG00000046159
6	87653070	0.032474	9	58729875	0.151841	15	4974199	0.17721	1	36911875	0.215702	AIMP2	UCK1	NSUN3	EMSY	WNK1	ENSSSCG00000031810	PNMT	ENSSSCG00000042169	UNC5A	PIGV	BCAS4	ENSSSCG00000027017	JDP2	RIMS1
13	192122895	0.032455	9	122668832	0.151823	9	58829482	0.176986	13	196290138	0.215295	LMTK2	ASS1	PROS1	GDPD5	ENSSSCG00000045606	ENSSSCG00000033954	TCAP	SLC10A2	CDHR2	ZDHHC18	NFATC2	ENSSSCG00000026488	ENSSSCG00000044871	KCNQ5
18	35529781	0.0323786	6	127447151	0.151813	9	58927282	0.176986	13	196303404	0.215295	BAIAP2L1	ENSSSCG00000016768	ENSSSCG00000049634	MAP6	ENSSSCG00000041559	ISL2	NEUROD2	ENSSSCG00000042938	EIF4E1B	GPATCH3	ATP9A	THRB	YIPF3	ENSSSCG00000051722
18	35639229	0.0323786	14	2860976	0.151603	12	43599143	0.176951	4	17619209	0.215177	ENSSSCG00000007596	RALA	ENSSSCG00000042159	MOGAT2	ENSSSCG00000038461	PRC1	TNS4	ENSSSCG00000035738	SNCB	NUDC	KCNG1	ENSSSCG00000041579	GTPBP2	ZP4
18	35689442	0.0323786	2	97953665	0.151598	14	122635252	0.176642	11	44005756	0.214787	ENSSSCG00000046836	SUGCT	CAPN14	UVRAG	ENSSSCG00000045961	FBXO22	IGFBP4	PPWD1	RNF44	KDF1	ARSI	MYOC	HSP90AB1	RYR2
1	205764731	0.0323746	7	115464814	0.151473	14	122659733	0.176642	1	52025432	0.214669	CAPN13	CDK13	SRD5A2	BARHL1	ENSSSCG00000044781	NRG4	RARA	TRIM23	FAF2	TRNP1	GRPEL2	METTL13	SLC35B2	SPINDOC
9	129799315	0.0323452	5	64350471	0.151404	3	10456804	0.176482	14	53689369	0.214323	GALNT14	YAE1	EHD3	CEL	ENSSSCG00000049579	TMEM266	CDC6	SGTB	CLTB	CNKSR1	IL17B	VAMP4	ZNF318	ENSSSCG00000013051
5	56376951	0.0323434	15	847954	0.151347	10	13860652	0.176442	2	8687039	0.214089	LCLAT1	POU6F2	XDH	GBGT1	ENSSSCG00000000629	ETFA	RAPGEFL1	SREK1	SIMC1	CATSPER4	PCYOX1L	ENSSSCG00000040540	ABCC10	ZFTA
3	104939052	0.0323379	2	117207159	0.151111	7	22152108	0.176335	14	79325911	0.21391	YPEL5	TMEM97	ENSSSCG00000016881	NTNG2	ENSSSCG00000037609	SCAPER	CASC3	TRAPPC13	UIMC1	CRYBG2	ENSSSCG00000032383	ENSSSCG00000031751	DLK2	MARK2
14	102414475	0.0323139	7	102962349	0.151086	15	18661098	0.176176	14	79354577	0.21391	ALK	TNFAIP1	HCN1	ENSSSCG00000005725	ENSSSCG00000047316	SERPINC1	MSL1	NLN	HK3	STMN1	CSNK1A1	ENSSSCG00000036727	TJAP1	ENSSSCG00000013052
7	93791235	0.0322739	2	81306158	0.150938	3	53659295	0.176167	9	26957602	0.213884	ENSSSCG00000047344	TMEM199	PLAC9	DDX31	TAS2R10	SLC9C2	NR1D1	ERBIN	TSPAN17	TRIM63	PDE6A	ENSSSCG00000047841	LRRC73	IZUMO1R
11	3742413	0.0322663	15	1610383	0.150791	13	49800639	0.175893	4	123027911	0.213716	MIS18A	UNC119	PPIF	GTF3C4	ETV6	CENPL	MED24	KIAA1614	KIAA1191	HSBP1	SLC26A2	ENSSSCG00000047152	POLH	CWC15
7	12947403	0.0322247	17	1021020	0.150569	13	50075140	0.175893	4	16577597	0.213599	URB1	SDF2	ZCCHC24	TSC1	ENSSSCG00000040242	ZBTB37	PSMD3	IER5	THOC3	KCNG4	HMGXB3	ENSSSCG00000051689	MAD2L1BP	ENSSSCG00000031376
4	108702401	0.0322018	18	8875708	0.150556	13	50119491	0.175893	2	131899760	0.213367	HUNK	PROCA1	ANXA11	GFI1B	SRSF5	ENSSSCG00000048337	GSDMA	MR1	NSD1	ADAD2	PDGFRB	H1-3	RSPH9	ENSSSCG00000034794
6	123906027	0.0321734	6	101419567	0.15052	13	50575943	0.175893	9	120620607	0.21326	ENSSSCG00000040843	RAB34	TMEM254	ENSSSCG00000032110	SLC10A1	KLHL20	GSDMB	XPR1	CPLX2	DNAAF1	CDX1	H2BC10	MRPS18A	ENSSSCG00000036400
4	5864525	0.0320767	9	9644419	0.150458	3	3262804	0.175782	6	70868228	0.213224	ZDHHC20	TLCD1	ZMIZ1	ENSSSCG00000005738	SMOC1	DARS2	ZPBP2	STX6	ENSSSCG00000047930	HSDL1	SLC6A7	BTN2A2	VEGFA	ENSSSCG00000014964
13	192957503	0.0320689	9	92383667	0.150443	5	28649013	0.175666	14	25944401	0.213034	MICU2	TRAF4	RPS24	ENSSSCG00000043049	ARHGAP29	RC3H1	GRB7	CACNA1E	ENSSSCG00000051322	MBTPS1	ABLIM3	BTN1A1	ENSSSCG00000001696	GPR83
1	138095927	0.0320484	7	17364809	0.150358	7	12947403	0.175657	3	4184915	0.212169	FGF9	ERAL1	ENSSSCG00000014896	MED27	GCLM	ENSSSCG00000050652	ERBB2	ENSSSCG00000021623	ENSSSCG00000046009	OSGIN1	AFAP1L1	GPD1L	SLC29A1	ANKRD49
13	61792579	0.0320088	17	30236907	0.149973	7	74302403	0.175642	12	44136920	0.211975	A3GALT2	IFT20	ENSSSCG00000051724	SETX	DR1	ENSSSCG00000045604	PGAP3	RASL11B	RND3	MLYCD	ARHGEF37	STT3B	NFKBIE	C11orf97
9	30777755	0.0319644	7	93930202	0.1499	7	71586506	0.1756	11	53861212	0.211851	ENSSSCG00000047402	VTN	RBMS3	CFAP77	TMED5	ENSSSCG00000048926	MED1	LRRC66	ENSSSCG00000025403	TAF1C	PPARGC1B	OSBPL10	TMEM151B	ENDOD1
7	11642466	0.0319126	7	93972305	0.1499	6	136679103	0.175497	12	4679158	0.211808	HMGB4	POLDIP2	ADAMTS1	AK8	ABCA4	SIPA1L1	WIPF2	USP46	ENSSSCG00000047269	SLC38A8	CSF1R	ENSSSCG00000050992	TCTE1	PANX1
9	117048802	0.0319105	15	18774270	0.149852	18	5900217	0.175417	6	92897940	0.211735	ZSCAN20	SEBOX	ADAMTS5	RPL7A	DNTTIP2	RGS6	THRA	DCUN1D4	LONRF1	CDH13	CAMK2A	CCNB1	AARS2	MRE11
13	185306995	0.031905	12	19729515	0.149723	18	5909013	0.175417	16	51121784	0.211622	C1orf94	SARM1	NKX2-4	SPACA9	BCAR3	PSMD7	ORMDL3	SPATA18	TRMT9B	STC1	TCOF1	CENPH	SPATS1	PIWIL4
13	48260984	0.0318911	15	106539639	0.149485	6	83330155	0.175238	6	71343301	0.211579	ZNF362	SLC46A1	XRN2	SNCA	CCDC18	NOB1	IKZF3	SCFD2	DLC1	NKX2-6	BTBD16	MRPS36	POLR1C	AMOTL1
9	30764062	0.0318465	15	106599288	0.149485	6	22139862	0.175214	1	15778035	0.211487	PHC2	SLC13A2	NKX2-2	NAA20	FNBP1L	WWP2	STARD3	PPP2R3C	ENSSSCG00000041343	ENSSSCG00000049065	FGFR2	AK6	XPO5	SESN3
6	7577478	0.0318433	3	116746742	0.149401	1	21341446	0.175188	7	105171262	0.211484	ENSSSCG00000003622	FOXN1	XCR1	SLC24A3	MATN1	NQO1	PPP1R1B	FAM177A1	MRPS33	ADAM7	ATE1	TAF9	TMEM63B	CNN3
3	1113585	0.0318222	5	59504491	0.149356	15	2577706	0.17516	8	128153987	0.211325	ENSSSCG00000049113	SPAG5	LZTFL1	RIN2	LAPTM5	NFAT5	CDK12	SRP54	NDUFB2	ADAMDEC1	NSMCE4A	RAD17	CAPN11	F3
2	26430549	0.0318151	5	65263327	0.149355	13	197815198	0.1751	6	144487951	0.211134	CSNKA2IP	KIAA0100	CCR9	MITF	SDC3	ENSSSCG00000040966	FBXL20	BAZ1A	ADCK2	ADAM28	TACC2	MARVELD2	PRR15	SLC44A3
9	129916610	0.0318055	14	25134610	0.149353	4	121279507	0.17496	10	49183368	0.211121	EPHA3	SUPT6H	FYCO1	CCR5	SNRNP40	ENSSSCG00000035574	TOP2A	CFL2	MKRN1	ENSSSCG00000029449	PLEKHA1	SLC30A5	ENSSSCG00000016679	ABCD3
11	24285410	0.031786	10	53738869	0.149318	9	127960781	0.174954	6	136679103	0.211029	GFRAL	NEK8	CXCR6	CCRL2	ZCCHC17	ENSSSCG00000033578	C9	ENSSSCG00000043710	RAB19	TPR	ENSSSCG00000041462	CDK7	MTURN	ENSSSCG00000044389
18	8321190	0.0317617	9	134752120	0.149223	1	59117570	0.174926	14	86897923	0.211013	HCRTR2	FAM222B	CCR1	ENSSSCG00000036227	SERINC2	ENSSSCG00000004096	FYB1	EPB41L4A	BRAF	ODR4	ENSSSCG00000043365	CCDC125	FKBP14	ATAD2
6	25949723	0.0317463	18	35436181	0.149124	13	31397274	0.174848	11	69795360	0.21089	FAM83B	FLOT2	ENSSSCG00000050842	LTF	ENSSSCG00000003599	ENSSSCG00000041378	DAB2	TRPC7	DENND2A	C8A	RPAP2	ENSSSCG00000040767	SCRN1	ENSSSCG00000021744
7	26125115	0.0317049	15	103751874	0.148879	1	223648155	0.174795	2	119728255	0.210809	BMP5	DHRS13	QKI	ENSSSCG00000045673	TINAGL1	ULBP1	RICTOR	SPOCK1	TMEM200C	ENSSSCG00000048357	C1orf146	ENSSSCG00000045622	ZNRF2	FAM83A
