# Supplementary material for: Genetic parameters estimation and genome molecular marker identification for gestation length in pigs
Source: Front Genet. 2023 Jan 5;13:1046423. doi: 10.3389/fgene.2022.1046423 (PMC9849246; doi:10.3389/fgene.2022.1046423)
Supplement: Supplementary file 2 [file Table3.xlsx]

## Sheet: Sheet1
Table S3 Enrichments of candidate genes associated with GL.
Enrichments of genes identified by GWAS of GGP Porcine 50K Chip data				Enrichments of genes identified by GWAS of imputation data				Enrichments of genes identified by Fst analysis of GL 114 days and 115 days				Enrichments of genes identified by Fst analysis of GL 114 days and 116 days				Enrichments of genes identified by Fst analysis of GL 114 days and 117 days				Enrichments of genes identified by Fst analysis of GL 114 days and 118 days
Term	ID	P-value	Corrected P-value	Term	ID	P-value	Corrected P-value	Term	ID	P-value	Corrected P-value	Term	ID	P-value	Corrected P-value	Term	ID	P-value	Corrected P-value	Term	ID	P-value	Corrected P-value
Prion diseases	ssc05020	0.0176354	0.0368043	cAMP signaling pathway	ssc04024	0.00220658	0.0160326	Cytokine-cytokine receptor interaction	ssc04060	5.29936e-05	0.0135222	Pathways in cancer	ssc05200	8.75937e-07	0.000282139	Metabolic pathways	ssc01100	1.11986e-05	0.00218962	Protein processing in endoplasmic reticulum	ssc04141	1.83804e-05	0.00518596
Vasopressin-regulated water reabsorption	ssc04962	0.022767	0.0424323	Prion diseases	ssc05020	0.0113741	0.022894	Toxoplasmosis	ssc05145	0.000310034	0.0370393	Cytokine-cytokine receptor interaction	ssc04060	1.46391e-05	0.00294704	Oxytocin signaling pathway	ssc04921	4.27978e-05	0.00744908	AGE-RAGE signaling pathway in diabetic complications	ssc04933	4.98788e-05	0.00816824
Sphingolipid metabolism	ssc00600	0.0248127	0.0435735	Amyotrophic lateral sclerosis (ALS)	ssc05014	0.0163554	0.0291795	Phagosome	ssc04145	0.000315052	0.0370393	PI3K-Akt signaling pathway	ssc04151	0.000106379	0.0122374	nucleus	GO:0005634	3.84873e-14	1.27277e-10	Taste transduction	ssc04742	0.000283837	0.0263815
Amyotrophic lateral sclerosis (ALS)	ssc05014	0.0253235	0.0439348	Longevity regulating pathway - multiple species	ssc04213	0.0206545	0.0324275	Asthma	ssc05310	0.000464253	0.0412085	Gastric cancer	ssc05226	0.000146494	0.0152212	cytoplasm	GO:0005737	6.35392e-13	1.05062e-09	Chagas disease (American trypanosomiasis)	ssc05142	0.000300667	0.0272104
Rac GTPase binding	GO:0048365	0.000167313	0.024093	Renin secretion	ssc04924	0.0232917	0.035851	Focal adhesion	ssc04510	0.000535627	0.0420536	Citrate cycle (TCA cycle)	ssc00020	0.000176163	0.0166888	cytosol	GO:0005829	8.77072e-12	9.66825e-09	Relaxin signaling pathway	ssc04926	0.000323431	0.02852
activation of GTPase activity	GO:0090630	0.000550493	0.025018	Peroxisome	ssc04146	0.0282196	0.0399142	nucleus	GO:0005634	4.80336e-16	1.47079e-12	mTOR signaling pathway	ssc04150	0.000185369	0.0170593	positive regulation of transcription by RNA polymerase II	GO:0045944	5.02809e-08	4.15697e-05	Estrogen signaling pathway	ssc04915	0.000384039	0.0327523
membrane	GO:0016020	0.0017561	0.025018	Hypertrophic cardiomyopathy (HCM)	ssc05410	0.0298573	0.0418536	cytosol	GO:0005829	2.2635e-10	3.46541e-07	Breast cancer	ssc05224	0.000337672	0.025416	nucleoplasm	GO:0005654	1.10337e-07	7.24618e-05	ECM-receptor interaction	ssc04512	0.000655321	0.0402638
protein phosphatase 2B binding	GO:0030346	0.00313333	0.025018	Melanogenesis	ssc04916	0.0331254	0.0444503	identical protein binding	GO:0042802	6.27074e-08	6.40033e-05	Viral protein interaction with cytokine and cytokine receptor	ssc04061	0.000345185	0.025416	ATP binding	GO:0005524	1.3147e-07	7.24618e-05	Th17 cell differentiation	ssc04659	0.00080337	0.0418223
hydrogen peroxide biosynthetic process	GO:0050665	0.00313333	0.025018	AGE-RAGE signaling pathway in diabetic complications	ssc04933	0.0334517	0.0445077	carbohydrate binding	GO:0030246	1.02318e-07	7.83244e-05	Melanoma	ssc05218	0.000775294	0.0400975	mitochondrion	GO:0005739	8.90261e-07	0.000376785	Metabolic pathways	ssc01100	0.000978762	0.0473663
peptide receptor activity	GO:0001653	0.00313333	0.025018	TNF signaling pathway	ssc04668	0.0357328	0.0471433	ATP binding	GO:0005524	3.54174e-07	0.00016673	MAPK signaling pathway	ssc04010	0.000784273	0.0400975	metal ion binding	GO:0046872	9.11484e-07	0.000376785	nucleoplasm	GO:0005654	2.12665e-19	7.31355e-16
retrograde axonal transport	GO:0008090	0.00313333	0.025018	HIF-1 signaling pathway	ssc04066	0.0360583	0.0471762	cytoplasm	GO:0005737	3.6449e-07	0.00016673	cytosol	GO:0005829	1.23514e-14	3.97837e-11	endoplasmic reticulum	GO:0005783	1.02851e-06	0.00037792	nucleus	GO:0005634	9.59711e-16	1.65022e-12
response to axon injury	GO:0048678	0.00313333	0.025018	positive regulation of cell migration	GO:0030335	8.57737e-06	0.00134665	integral component of membrane	GO:0016021	3.8116e-07	0.00016673	cytoplasm	GO:0005737	2.63839e-12	4.24913e-09	identical protein binding	GO:0042802	1.29725e-06	0.000402893	cytoplasm	GO:0005737	1.72535e-15	1.97782e-12
natriuretic peptide receptor activity	GO:0016941	0.00313333	0.025018	activation of GTPase activity	GO:0090630	0.000219627	0.0160326	nucleoplasm	GO:0005654	2.87397e-06	0.00110001	nucleus	GO:0005634	4.61738e-12	4.95752e-09	structural molecule activity	GO:0005198	1.34013e-06	0.000402893	cytosol	GO:0005829	3.99685e-13	3.43629e-10
lipid kinase activity	GO:0001727	0.00365467	0.025018	cell migration	GO:0016477	0.00112317	0.0160326	mitochondrion	GO:0005739	2.76765e-05	0.00930837	nucleoplasm	GO:0005654	1.04847e-11	8.44278e-09	integral component of membrane	GO:0016021	4.44201e-06	0.00121658	carbohydrate binding	GO:0030246	7.67478e-12	5.27871e-09
negative regulation of trophoblast cell migration	GO:1901164	0.00365467	0.025018	long-chain fatty acid catabolic process	GO:0042758	0.0020156	0.0160326	cell differentiation	GO:0030154	3.03997e-05	0.00930837	positive regulation of transcription by RNA polymerase II	GO:0045944	2.2027e-11	1.41898e-08	GTPase activator activity	GO:0005096	4.78244e-06	0.00121658	identical protein binding	GO:0042802	1.98249e-09	1.1363e-06
relaxation of vascular associated smooth muscle	GO:0060087	0.00365467	0.025018	protein phosphatase 2B binding	GO:0030346	0.0020156	0.0160326	early endosome	GO:0005769	4.41044e-05	0.0122771	negative regulation of apoptotic process	GO:0043066	5.95458e-08	3.19662e-05	protein serine/threonine kinase activity	GO:0004674	6.84995e-06	0.00161806	ATP binding	GO:0005524	3.24626e-09	1.59484e-06
regulation of epithelial to mesenchymal transition	GO:0010717	0.00365467	0.025018	hydrogen peroxide biosynthetic process	GO:0050665	0.0020156	0.0160326	microtubule	GO:0005874	6.12467e-05	0.014426	nucleolus	GO:0005730	2.07013e-07	8.57208e-05	Golgi apparatus	GO:0005794	8.06597e-06	0.00177828	integral component of membrane	GO:0016021	6.90721e-08	2.96923e-05
peripheral nervous system myelin maintenance	GO:0032287	0.00365467	0.025018	regulation of glucose transmembrane transport	GO:0010827	0.0020156	0.0160326	regulation of transcription, DNA-templated	GO:0006355	8.94423e-05	0.0187854	identical protein binding	GO:0042802	2.12905e-07	8.57208e-05	perinuclear region of cytoplasm	GO:0048471	1.1256e-05	0.00218962	positive regulation of transcription by RNA polymerase II	GO:0045944	4.08457e-07	0.000156076
heart contraction	GO:0060047	0.00417575	0.025018	regulation of systemic arterial blood pressure by endothelin	GO:0003100	0.0020156	0.0160326	extracellular matrix	GO:0031012	9.25546e-05	0.0187854	ATP binding	GO:0005524	3.41879e-07	0.000122355	protein phosphorylation	GO:0006468	1.89736e-05	0.00348587	endoplasmic reticulum	GO:0005783	1.50125e-06	0.00051628
neurofilament cytoskeleton organization	GO:0060052	0.00469658	0.025018	retrograde axonal transport	GO:0008090	0.0020156	0.0160326	metal ion binding	GO:0046872	9.81599e-05	0.0187854	protein autophosphorylation	GO:0046777	3.53109e-06	0.00103397	intracellular signal transduction	GO:0035556	4.70381e-05	0.00777776	negative regulation of transcription by RNA polymerase II	GO:0000122	1.72465e-05	0.00518596
positive regulation of DNA methylation-dependent heterochromatin assembly	GO:0090309	0.00469658	0.025018	response to axon injury	GO:0048678	0.0020156	0.0160326	protein kinase activity	GO:0004672	0.000122831	0.0221239	mitochondrion	GO:0005739	4.85576e-06	0.00130337	intermediate filament	GO:0005882	5.59004e-05	0.00880299	receptor complex	GO:0043235	1.96461e-05	0.00518596
regulation of actin cytoskeleton reorganization	GO:2000249	0.00521715	0.025018	positive regulation of hormone secretion	GO:0046887	0.0020156	0.0160326	perinuclear region of cytoplasm	GO:0048471	0.000164582	0.0279973	zinc ion binding	GO:0008270	6.11641e-06	0.00151546	protein kinase activity	GO:0004672	7.49807e-05	0.011271	intracellular signal transduction	GO:0035556	2.25345e-05	0.00518596
guanylate cyclase activity	GO:0004383	0.00521715	0.025018	cellular response to steroid hormone stimulus	GO:0071383	0.0020156	0.0160326	visual perception	GO:0007601	0.000220935	0.0356054	intermediate filament	GO:0005882	7.21362e-06	0.00165965	regulation of cell population proliferation	GO:0042127	0.000130343	0.0181999	protein-containing complex	GO:0032991	2.26198e-05	0.00518596
response to ethanol	GO:0045471	0.00521715	0.025018	artery smooth muscle contraction	GO:0014824	0.00235118	0.0160326	negative regulation of transcription by RNA polymerase II	GO:0000122	0.000254617	0.0370393	RNA polymerase II cis-regulatory region sequence-specific DNA binding	GO:0000978	1.35995e-05	0.00292027	actin binding	GO:0003779	0.000138382	0.0181999	brain development	GO:0007420	3.2479e-05	0.00677959
14-3-3 protein binding	GO:0071889	0.00521715	0.025018	regulation of epithelial to mesenchymal transition	GO:0010717	0.00235118	0.0160326	heme transport	GO:0015886	0.000298087	0.0370393	nuclear body	GO:0016604	1.83522e-05	0.00347721	ribonucleoprotein complex	GO:1990904	0.00014442	0.0181999	DNA binding	GO:0003677	3.35135e-05	0.00677959
ceramide metabolic process	GO:0006672	0.00521715	0.025018	relaxation of vascular associated smooth muscle	GO:0060087	0.00235118	0.0160326	regulation of transcription by RNA polymerase II	GO:0006357	0.000318736	0.0370393	keratin filament	GO:0045095	2.02081e-05	0.00361613	nucleolus	GO:0005730	0.000146608	0.0181999	protein autophosphorylation	GO:0046777	3.68615e-05	0.00704259
retina homeostasis	GO:0001895	0.00521715	0.025018	peripheral nervous system myelin maintenance	GO:0032287	0.00235118	0.0160326	membrane	GO:0016020	0.000321172	0.0370393	extracellular space	GO:0005615	2.3893e-05	0.00405049	membrane raft	GO:0045121	0.000148593	0.0181999	extracellular space	GO:0005615	4.37049e-05	0.00791059
positive regulation of superoxide anion generation	GO:0032930	0.00521715	0.025018	heart contraction	GO:0060047	0.00268667	0.0160326	phosphatidylinositol binding	GO:0035091	0.000324087	0.0370393	structural molecule activity	GO:0005198	3.04898e-05	0.0047714	protein autophosphorylation	GO:0046777	0.000276854	0.0326984	peptidyl-threonine phosphorylation	GO:0018107	4.9607e-05	0.00816824
receptor guanylyl cyclase signaling pathway	GO:0007168	0.00521715	0.025018	endothelin receptor signaling pathway	GO:0086100	0.00268667	0.0160326	positive regulation of nitric oxide biosynthetic process	GO:0045429	0.000330851	0.0370393	protein homodimerization activity	GO:0042803	3.11081e-05	0.0047714	axon	GO:0030424	0.000309942	0.0353441	nucleolus	GO:0005730	5.77279e-05	0.00902392
cellular protein-containing complex assembly	GO:0034622	0.00521715	0.025018	neurofilament cytoskeleton organization	GO:0060052	0.00302205	0.0160326	extracellular matrix organization	GO:0030198	0.0003387	0.0370393	chromatin binding	GO:0003682	5.41839e-05	0.00773808	peptidyl-threonine phosphorylation	GO:0018107	0.000330003	0.0363774	protein serine/threonine kinase activity	GO:0004674	7.46448e-05	0.0106318
removal of superoxide radicals	GO:0019430	0.00573748	0.025018	inositol phosphate-mediated signaling	GO:0048016	0.00302205	0.0160326	negative regulation of apoptotic process	GO:0043066	0.00040096	0.0399476	Golgi apparatus	GO:0005794	5.52549e-05	0.00773808	NADP binding	GO:0050661	0.000464936	0.0490665	cell surface	GO:0009986	7.60976e-05	0.0106318
protein ADP-ribosylation	GO:0006471	0.00573748	0.025018	regulation of vasoconstriction	GO:0019229	0.00302205	0.0160326	RNA polymerase II transcription regulatory region sequence-specific DNA binding	GO:0000977	0.000401491	0.0399476	protein localization	GO:0008104	6.76194e-05	0.00907508	integral component of plasma membrane	GO:0005887	0.000477608	0.0490665	regulation of gene expression	GO:0010468	7.72882e-05	0.0106318
cell aging	GO:0007569	0.00625755	0.025018	negative regulation of blood coagulation	GO:0030195	0.00302205	0.0160326	positive regulation of transcription by RNA polymerase II	GO:0045944	0.000404433	0.0399476	microtubule cytoskeleton organization	GO:0000226	7.4173e-05	0.00955644	N,N-dimethylaniline monooxygenase activity	GO:0004499	0.000492446	0.0490665	chromatin binding	GO:0003682	8.57091e-05	0.0113367
protein disulfide isomerase activity	GO:0003756	0.00625755	0.025018	actin filament reorganization	GO:0090527	0.00335733	0.0160326	proteolysis	GO:0006508	0.000440253	0.0412085	protein kinase binding	GO:0019901	8.34568e-05	0.010339	endomembrane system	GO:0012505	0.000511716	0.0490665	magnesium ion binding	GO:0000287	9.40962e-05	0.0119851
dendrite cytoplasm	GO:0032839	0.00625755	0.025018	response to ethanol	GO:0045471	0.00335733	0.0160326	proteasome complex	GO:0000502	0.000466481	0.0412085	receptor complex	GO:0043235	8.95935e-05	0.0106882	response to hormone	GO:0009725	0.000519301	0.0490665	regulation of fat cell differentiation	GO:0045598	0.000111354	0.0136766
Rac protein signal transduction	GO:0016601	0.00625755	0.025018	retina homeostasis	GO:0001895	0.00335733	0.0160326	carbohydrate metabolic process	GO:0005975	0.000473843	0.0412085	eosinophil chemotaxis	GO:0048245	0.000122361	0.0135905					mitochondrion	GO:0005739	0.000144249	0.0169251
transmission of nerve impulse	GO:0019226	0.00677736	0.025018	positive regulation of superoxide anion generation	GO:0032930	0.00335733	0.0160326	lysosome	GO:0005764	0.000484489	0.0412085	heparin binding	GO:0008201	0.000139085	0.0149331					nuclear receptor activity	GO:0004879	0.000147645	0.0169251
DNA methylation	GO:0006306	0.00677736	0.025018	positive regulation of heart rate	GO:0010460	0.00335733	0.0160326	hippocampal mossy fiber to CA3 synapse	GO:0098686	0.000527657	0.0420536	axon	GO:0030424	0.000158569	0.0156916					negative regulation of endothelial cell proliferation	GO:0001937	0.000206085	0.0228621
cell-cell contact zone	GO:0044291	0.00677736	0.025018	cellular protein-containing complex assembly	GO:0034622	0.00335733	0.0160326	extracellular space	GO:0005615	0.000531082	0.0420536	transmembrane receptor protein serine/threonine kinase signaling pathway	GO:0007178	0.000160765	0.0156916					protein phosphorylation	GO:0006468	0.000217424	0.0233662
cGMP biosynthetic process	GO:0006182	0.00677736	0.025018	removal of superoxide radicals	GO:0019430	0.00369251	0.0160326	chemokine-mediated signaling pathway	GO:0070098	0.00062118	0.0463916	cellular response to tumor necrosis factor	GO:0071356	0.000210018	0.0187907					ATPase activity	GO:0016887	0.000232704	0.0239894
GTPase activity	GO:0003924	0.00728113	0.025018	positive regulation of smooth muscle contraction	GO:0045987	0.00369251	0.0160326	calcium-mediated signaling	GO:0019722	0.00062118	0.0463916	positive regulation of ERK1 and ERK2 cascade	GO:0070374	0.00028337	0.0240356					negative regulation of apoptotic process	GO:0043066	0.000237173	0.0239894
anterograde axonal transport	GO:0008089	0.00729693	0.025018	regulation of pH	GO:0006885	0.00369251	0.0160326					intracellular membrane-bounded organelle	GO:0043231	0.000287642	0.0240356					collagen-containing extracellular matrix	GO:0062023	0.000247015	0.024271
superoxide anion generation	GO:0042554	0.00729693	0.025018	prostaglandin biosynthetic process	GO:0001516	0.00369251	0.0160326					transcription factor binding	GO:0008134	0.000291025	0.0240356					perinuclear region of cytoplasm	GO:0048471	0.0002797	0.0263815
response to hydrogen peroxide	GO:0042542	0.00729693	0.025018	vasoconstriction	GO:0042310	0.00402759	0.0160326					cellular response to organic cyclic compound	GO:0071407	0.000337192	0.025416					Golgi apparatus	GO:0005794	0.000390947	0.0327523
positive regulation of cytokine production	GO:0001819	0.00729693	0.025018	cell aging	GO:0007569	0.00402759	0.0160326					apoptotic process	GO:0006915	0.000348228	0.025416					peptidyl-serine phosphorylation	GO:0018105	0.000399999	0.0327523
auditory receptor cell stereocilium organization	GO:0060088	0.00729693	0.025018	dendrite cytoplasm	GO:0032839	0.00402759	0.0160326					2-oxoglutarate metabolic process	GO:0006103	0.000348313	0.025416					ventricular trabecula myocardium morphogenesis	GO:0003222	0.000448746	0.0352971
lipid phosphorylation	GO:0046834	0.00781624	0.0255804	Rac protein signal transduction	GO:0016601	0.00402759	0.0160326					lipid binding	GO:0008289	0.000355083	0.025416					basolateral plasma membrane	GO:0016323	0.000473409	0.0352971
muscle cell cellular homeostasis	GO:0046716	0.00781624	0.0255804	transmission of nerve impulse	GO:0019226	0.00436257	0.0160326					DNA-binding transcription activator activity, RNA polymerase II-specific	GO:0001228	0.000376755	0.0263811					transcription factor binding	GO:0008134	0.000477366	0.0352971
sphingolipid metabolic process	GO:0006665	0.0083353	0.0264359	cell migration involved in sprouting angiogenesis	GO:0002042	0.00436257	0.0160326					intracellular protein transport	GO:0006886	0.000393444	0.0266786					apical plasma membrane	GO:0016324	0.000477366	0.0352971
plasma membrane	GO:0005886	0.00844479	0.0264359	cell-cell contact zone	GO:0044291	0.00436257	0.0160326					N,N-dimethylaniline monooxygenase activity	GO:0004499	0.000401952	0.0266786					acrosomal vesicle	GO:0001669	0.000482397	0.0352971
Rac guanyl-nucleotide exchange factor activity	GO:0030676	0.00885411	0.0269933	anterograde axonal transport	GO:0008089	0.00469745	0.0160326					vesicle-mediated transport	GO:0016192	0.00041075	0.0266786					calcium ion binding	GO:0005509	0.000507662	0.0361514
regulation of mitochondrial membrane potential	GO:0051881	0.00937267	0.0269933	superoxide anion generation	GO:0042554	0.00469745	0.0160326					membrane	GO:0016020	0.000414135	0.0266786					positive regulation of JUN kinase activity	GO:0043507	0.000515097	0.0361514
NAD+ kinase activity	GO:0003951	0.00937267	0.0269933	response to hydrogen peroxide	GO:0042542	0.00469745	0.0160326					cellular response to interferon-gamma	GO:0071346	0.000476453	0.0298991					GTPase activator activity	GO:0005096	0.000573896	0.0389447
regulation of bone mineralization	GO:0030500	0.00937267	0.0269933	neural crest cell development	GO:0014032	0.00469745	0.0160326					positive regulation of cell migration	GO:0030335	0.000482692	0.0298991					sperm flagellum	GO:0036126	0.000597382	0.0389447
regulation of multicellular organism growth	GO:0040014	0.010409	0.028825	auditory receptor cell stereocilium organization	GO:0060088	0.00469745	0.0160326					activation of GTPase activity	GO:0090630	0.000497608	0.0299425					steroid binding	GO:0005496	0.000600195	0.0389447
glutathione metabolic process	GO:0006749	0.010409	0.028825	positive regulation of cytokine production	GO:0001819	0.00469745	0.0160326					protein targeting	GO:0006605	0.000501985	0.0299425					activin receptor signaling pathway	GO:0032924	0.000600195	0.0389447
response to heat	GO:0009408	0.0109268	0.0291382	respiratory gaseous exchange by respiratory system	GO:0007585	0.00503223	0.0161237					perinuclear region of cytoplasm	GO:0048471	0.000555935	0.0325576					cellular response to growth factor stimulus	GO:0071363	0.000648149	0.0402638
regulation of Rho protein signal transduction	GO:0035023	0.0109268	0.0291382	negative regulation of protein secretion	GO:0050709	0.00503223	0.0161237					cell differentiation	GO:0030154	0.000567532	0.0326432					transforming growth factor beta receptor signaling pathway	GO:0007179	0.000655648	0.0402638
embryo implantation	GO:0007566	0.0114444	0.0294284	muscle cell cellular homeostasis	GO:0046716	0.00503223	0.0161237					mitotic sister chromatid segregation	GO:0000070	0.000635948	0.0352922					transforming growth factor beta binding	GO:0050431	0.000788463	0.0418223
base-excision repair	GO:0006284	0.0114444	0.0294284	protein kinase C-activating G protein-coupled receptor signaling pathway	GO:0007205	0.00536691	0.0168521					Golgi-associated vesicle	GO:0005798	0.000646458	0.0352922					androgen receptor signaling pathway	GO:0030521	0.000800512	0.0418223
positive regulation of axonogenesis	GO:0050772	0.0119617	0.0296979	Rac guanyl-nucleotide exchange factor activity	GO:0030676	0.00570149	0.0169223					transmembrane receptor protein serine/threonine kinase activity	GO:0004675	0.000646458	0.0352922					negative regulation of blood vessel endothelial cell migration	GO:0043537	0.000800512	0.0418223
NAD+ ADP-ribosyltransferase activity	GO:0003950	0.0119617	0.0296979	middle ear morphogenesis	GO:0042474	0.00570149	0.0169223					DNA-binding transcription factor activity, RNA polymerase II-specific	GO:0000981	0.000754256	0.0400975					ER-associated misfolded protein catabolic process	GO:0071712	0.000800512	0.0418223
ovarian follicle development	GO:0001541	0.0129955	0.0317179	extracellular region	GO:0005576	0.00577439	0.0169223					response to bacterium	GO:0009617	0.000779753	0.0400975					2-oxoglutarate metabolic process	GO:0006103	0.000800512	0.0418223
regulation of blood pressure	GO:0008217	0.0145444	0.0343343	positive regulation of smooth muscle cell proliferation	GO:0048661	0.00603597	0.0169223					cytoplasmic vesicle	GO:0031410	0.000814537	0.0405165					positive regulation of humoral immune response mediated by circulating immunoglobulin	GO:0002925	0.000800976	0.0418223
positive regulation of cysteine-type endopeptidase activity involved in apoptotic process	GO:0043280	0.0145444	0.0343343	regulation of mitochondrial membrane potential	GO:0051881	0.00603597	0.0169223					membrane raft	GO:0045121	0.000817627	0.0405165					negative regulation of macroautophagy	GO:0016242	0.000800976	0.0418223
peptide hormone binding	GO:0017046	0.0155757	0.0361759	protein tyrosine kinase binding	GO:1990782	0.00603597	0.0169223					RISC complex	GO:0016442	0.000889484	0.0434095					N,N-dimethylaniline monooxygenase activity	GO:0004499	0.000800976	0.0418223
axon cytoplasm	GO:1904115	0.016091	0.0362048	positive regulation of mitotic nuclear division	GO:0045840	0.00637035	0.0175438					carbohydrate metabolic process	GO:0005975	0.000975642	0.0465379					regulation of cell growth	GO:0001558	0.000807045	0.0418223
response to endoplasmic reticulum stress	GO:0034976	0.016091	0.0362048	regulation of multicellular organism growth	GO:0040014	0.00670463	0.0175438					Z disc	GO:0030018	0.000982482	0.0465379					cellular response to leukemia inhibitory factor	GO:1990830	0.000814799	0.0418223
positive regulation of phagocytosis	GO:0050766	0.016606	0.0367888	branching involved in blood vessel morphogenesis	GO:0001569	0.00670463	0.0175438					spindle	GO:0005819	0.00104749	0.0488979					heparin binding	GO:0008201	0.000935474	0.0473102
cartilage development	GO:0051216	0.0171208	0.0368043	glutathione metabolic process	GO:0006749	0.00670463	0.0175438													signal transduction	GO:0007165	0.000963795	0.0473663
Rho protein signal transduction	GO:0007266	0.0176354	0.0368043	response to heat	GO:0009408	0.00703882	0.0178241													RNA polymerase II cis-regulatory region sequence-specific DNA binding	GO:0000978	0.000986925	0.0473663
ossification	GO:0001503	0.0176354	0.0368043	dorsal/ventral pattern formation	GO:0009953	0.00703882	0.0178241													NADP binding	GO:0050661	0.000995167	0.0473663
cellular iron ion homeostasis	GO:0006879	0.0181497	0.0373365	positive regulation of JUN kinase activity	GO:0043507	0.0073729	0.0180866													mitotic G2 DNA damage checkpoint	GO:0007095	0.00101922	0.0473663
Ras protein signal transduction	GO:0007265	0.0186637	0.0374104	embryo implantation	GO:0007566	0.0073729	0.0180866													nuclear localization sequence binding	GO:0008139	0.00101922	0.0473663
cytosol	GO:0005829	0.0187052	0.0374104	positive regulation of substrate adhesion-dependent cell spreading	GO:1900026	0.00770688	0.0180952
regulation of GTPase activity	GO:0043087	0.0212301	0.0413364	positive regulation of axonogenesis	GO:0050772	0.00770688	0.0180952
signal transduction	GO:0007165	0.0212423	0.0413364	plasma membrane	GO:0005886	0.00772214	0.0180952
copper ion binding	GO:0005507	0.0217427	0.041746	phosphatidylinositol 3-kinase signaling	GO:0014065	0.00804076	0.0185647
GDP binding	GO:0019003	0.0232788	0.0424323	positive regulation of cytosolic calcium ion concentration involved in phospholipase C-activating G protein-coupled signaling pathway	GO:0051482	0.00837454	0.0187829
regulation of catalytic activity	GO:0050790	0.0232788	0.0424323	ovarian follicle development	GO:0001541	0.00837454	0.0187829
extrinsic component of cytoplasmic side of plasma membrane	GO:0031234	0.0232788	0.0424323	positive regulation of protein tyrosine kinase activity	GO:0061098	0.0090418	0.0197161
kinase binding	GO:0019900	0.0243017	0.0435735	protein kinase B signaling	GO:0043491	0.0090418	0.0197161
positive regulation of protein binding	GO:0032092	0.0248127	0.0435735	regulation of blood pressure	GO:0008217	0.00937528	0.0201633
activation of MAPK activity	GO:0000187	0.029401	0.0497747	axon cytoplasm	GO:1904115	0.0103751	0.0220121
locomotory behavior	GO:0007626	0.029401	0.0497747	positive regulation of phagocytosis	GO:0050766	0.0107082	0.0224158
response to drug	GO:0042493	0.0299095	0.0497747	cartilage development	GO:0051216	0.0110412	0.0228088
chaperone binding	GO:0051087	0.0304178	0.0497747	adenylate cyclase-inhibiting G protein-coupled receptor signaling pathway	GO:0007193	0.0113741	0.022894
cell-matrix adhesion	GO:0007160	0.0304178	0.0497747	cellular iron ion homeostasis	GO:0006879	0.0117069	0.0232655
				Rac GTPase binding	GO:0048365	0.0120395	0.0236276
				caveola	GO:0005901	0.0127046	0.024625
				regulation of GTPase activity	GO:0043087	0.0137015	0.0262333
				copper ion binding	GO:0005507	0.0140336	0.0265454
				negative regulation of transcription by RNA polymerase II	GO:0000122	0.0148522	0.0277595
				extrinsic component of cytoplasmic side of plasma membrane	GO:0031234	0.0150292	0.0277599
				kinase binding	GO:0019900	0.0156925	0.0286479
				positive regulation of protein binding	GO:0032092	0.016024	0.0289169
				calcium-mediated signaling	GO:0019722	0.0170179	0.0300203
				response to hypoxia	GO:0001666	0.0190029	0.0322316
				activation of MAPK activity	GO:0000187	0.0190029	0.0322316
				locomotory behavior	GO:0007626	0.0190029	0.0322316
				response to drug	GO:0042493	0.0193334	0.0322316
				chaperone binding	GO:0051087	0.0196638	0.0322316
				cell-matrix adhesion	GO:0007160	0.0196638	0.0322316
				peroxisome	GO:0005777	0.0199942	0.0322316
				cellular calcium ion homeostasis	GO:0006874	0.0199942	0.0322316
				positive regulation of DNA-binding transcription factor activity	GO:0051091	0.0203244	0.0322316
				negative regulation of inflammatory response	GO:0050728	0.0203244	0.0322316
				positive regulation of protein phosphorylation	GO:0001934	0.0232917	0.035851
				spindle pole	GO:0000922	0.0239501	0.0365064
				small GTPase mediated signal transduction	GO:0007264	0.0242791	0.0366521
				hydrolase activity	GO:0016787	0.0249368	0.0372865
				hormone activity	GO:0005179	0.0252655	0.0374216
				negative regulation of neuron apoptotic process	GO:0043524	0.0255942	0.0375541
				cytosol	GO:0005829	0.0268351	0.0390104
				transmembrane receptor protein tyrosine kinase signaling pathway	GO:0007169	0.0275638	0.0397021
				negative regulation of canonical Wnt signaling pathway	GO:0090090	0.0282196	0.0399142
				sensory perception of sound	GO:0007605	0.0305117	0.0423924
				cell surface receptor signaling pathway	GO:0007166	0.0314926	0.0433714
				heart development	GO:0007507	0.0318193	0.0434403
				extracellular space	GO:0005615	0.0324244	0.0438847
