# Supplementary material for: Genetic parameters estimation and genome molecular marker identification for gestation length in pigs
Source: Front Genet. 2023 Jan 5;13:1046423. doi: 10.3389/fgene.2022.1046423 (PMC9849246; doi:10.3389/fgene.2022.1046423)
Supplement: Supplementary file 3 [file Table1.xlsx]

## Sheet: Sheet1
Table S1 The records of gestation length (GL), breed, farm, parity, and total litter birth weight in pigs after quality control by three times of the standard deviation
Animal ID	Breed	Farm	Parity	Total litter birth weight	Gestation length
1	1	1	1	22.4	115
1	1	1	2	21.6	115
1	1	1	3	12	115
1	1	1	4	25.84	114
2	1	1	1	22.8	116
2	1	1	2	8	117
2	1	1	3	13.6	116
3	1	1	1	19.2	116
3	1	1	2	18.2	116
4	1	1	3	20.16	118
4	1	1	1	15.6	116
4	1	1	2	12	117
5	1	1	1	12	117
5	1	1	2	7	116
6	1	1	1	13.2	117
7	1	1	1	9.6	116
8	1	1	1	15.6	114
8	1	1	2	12	117
9	1	1	1	14.4	118
10	1	1	3	25.7	116
10	1	1	1	15.6	115
10	1	1	2	12	117
11	1	1	1	20.4	117
11	1	1	2	18	118
11	1	1	3	12	117
12	1	1	3	9.9	118
12	1	1	1	20.4	116
12	1	1	2	7	117
13	1	1	1	20.4	114
14	1	1	1	13.2	115
14	1	1	2	22.8	118
14	1	1	3	16.8	116
15	1	1	1	22.12	114
15	1	1	2	12	114
15	1	1	3	14.4	116
15	1	1	4	13.32	114
16	1	1	1	14.4	114
17	1	1	1	16.8	114
18	1	1	1	18	113
18	1	1	2	33.6	114
18	1	1	3	12	113
18	1	1	4	27.03	115
19	1	1	1	15.6	116
19	1	1	2	15.6	117
19	1	1	3	9.6	117
19	1	1	4	8.56	117
20	1	1	1	4.8	118
20	1	1	2	7	115
20	1	1	3	15.4	116
21	1	1	1	20.4	115
21	1	1	2	23.8	114
22	1	1	4	13.31	118
22	1	1	1	22.8	116
22	1	1	2	19.2	120
22	1	1	3	13	118
23	1	1	1	15.6	117
23	1	1	2	11	118
24	1	1	3	11.62	117
24	1	1	1	18	115
24	1	1	2	18	117
25	1	1	1	15.4	116
25	1	1	2	8	116
25	1	1	3	19.5	117
26	1	1	1	18	115
26	1	1	2	15.6	119
27	1	1	1	18	115
28	1	1	1	16.8	116
28	1	1	2	21	118
29	1	1	1	1.2	117
29	1	1	2	19.6	115
30	1	1	3	23.25	119
30	1	1	1	25.2	115
30	1	1	2	16.8	118
31	1	1	1	15.6	117
32	1	1	1	18	116
32	1	1	2	19.2	116
32	1	1	3	15.6	116
32	1	1	4	17.6	117
33	1	1	1	9.6	116
33	1	1	2	21	117
33	1	1	3	13	118
33	1	1	4	15.73	118
34	1	1	1	3.6	116
34	1	1	2	6	116
34	1	1	3	4.65	115
35	1	1	1	16.8	114
35	1	1	2	19.6	116
35	1	1	3	16.8	115
35	1	1	4	10.53	116
36	1	1	1	20.4	116
36	1	1	2	13.2	120
37	1	1	3	16.19	119
37	1	1	1	12	117
37	1	1	2	12	117
38	1	1	2	15.68	118
38	1	1	1	16.8	115
39	1	1	4	24.12	117
39	1	1	1	22.8	115
39	1	1	2	4.8	119
39	1	1	3	17	115
40	1	1	1	16.8	117
40	1	1	2	6	117
41	1	1	1	22.4	117
41	1	1	2	13	115
41	1	1	3	22.95	117
42	1	1	1	18.2	115
43	1	1	1	10.8	116
43	1	1	2	20.4	114
44	1	1	2	18.86	114
44	1	1	1	3.6	116
45	1	1	1	20.4	116
45	1	1	2	18.2	115
45	1	1	3	16	116
45	1	1	4	21	116
46	1	1	3	19.13	115
46	1	1	1	14.4	115
46	1	1	2	19.2	119
47	1	1	1	14.4	114
48	1	1	1	19.8	115
48	1	1	2	18	114
48	1	1	3	15	114
49	1	1	1	21.6	116
50	1	1	1	15.6	114
50	1	1	2	13.2	119
51	1	1	1	14.4	115
51	1	1	2	19.2	115
52	1	1	1	9.9	117
53	1	1	3	5.53	113
53	1	1	2	16.8	118
54	1	1	4	27.93	117
54	1	1	1	19.2	116
54	1	1	2	19.2	118
54	1	1	3	19.2	116
55	1	1	1	22.23	115
55	1	1	2	19.2	116
55	1	1	3	18	116
55	1	1	4	15.29	117
56	1	1	1	14.4	116
57	1	1	1	21.6	116
57	1	1	2	21	115
57	1	1	3	12	116
57	1	1	4	16.24	115
58	1	1	1	7.2	115
58	1	1	2	18.2	116
58	1	1	3	16.8	117
58	1	1	4	21.42	116
59	1	1	1	22.8	116
59	1	1	2	8.4	120
60	1	1	1	4.4	117
61	1	1	1	20.4	114
62	1	1	1	16.8	114
62	1	1	2	11	112
63	1	1	3	19.95	114
63	1	1	1	15.6	114
63	1	1	2	16	113
64	1	1	4	16.25	115
64	1	1	1	19.2	116
64	1	1	2	20.4	115
64	1	1	3	14.4	116
65	1	1	1	16.8	116
65	1	1	2	18	115
65	1	1	3	17	116
66	1	1	1	19.2	116
66	1	1	2	19.2	116
66	1	1	3	14	116
67	1	1	2	22.4	115
67	1	1	1	15	117
68	1	1	4	21.96	115
68	1	1	1	18	116
68	1	1	2	18	115
68	1	1	3	16.8	116
69	1	1	1	14.4	116
69	1	1	2	16.8	116
70	1	1	1	16.8	115
70	1	1	2	13	115
71	1	1	2	14.85	115
71	1	1	1	13.2	120
72	1	1	1	16.8	114
72	1	1	2	18.2	116
72	1	1	3	17.22	114
73	1	1	1	10.83	117
74	1	1	1	16.8	115
74	1	1	2	25.2	114
74	1	1	3	3.2	117
75	1	1	1	16	113
75	1	1	2	8	114
76	1	1	1	16.8	115
76	1	1	2	18	115
76	1	1	3	20.85	114
77	1	1	4	21.93	117
77	1	1	1	22.8	116
77	1	1	2	15.4	117
77	1	1	3	20.4	116
78	1	1	1	9.6	115
79	1	1	1	13.2	115
80	1	1	1	18.2	117
81	1	1	1	3.6	117
82	1	1	3	13.5	118
82	1	1	1	20.4	116
82	1	1	2	19.2	117
83	1	1	1	15.6	115
83	1	1	2	18.2	115
83	1	1	3	18	116
84	1	1	3	18.76	114
84	1	1	1	14.4	116
84	1	1	2	23.8	115
85	1	1	1	10.8	116
85	1	1	2	19.6	117
85	1	1	3	13.2	117
85	1	1	4	19.92	117
86	1	1	1	19.2	116
86	1	1	2	13.2	116
86	1	1	3	14	115
86	1	1	4	14.4	115
87	1	1	2	18.97	118
87	1	1	1	18	117
88	1	1	1	20.72	112
88	1	1	2	19.2	118
88	1	1	3	14	114
89	1	1	1	19.2	114
89	1	1	2	18	113
90	1	1	1	13.2	115
91	1	1	1	10.8	114
92	1	1	1	13.2	116
93	1	1	1	10.8	114
94	1	1	1	19.6	117
95	1	1	1	15.6	116
95	1	1	2	10.8	118
96	1	1	1	20.4	115
96	1	1	2	21.6	116
96	1	1	3	15.6	115
97	1	1	1	21	116
97	1	1	2	14	113
97	1	1	3	19.63	115
98	1	1	1	16.51	113
98	1	1	2	18	118
99	1	1	1	10.8	117
100	1	1	3	11.1	117
100	1	1	1	15.6	115
100	1	1	2	13.2	120
101	1	1	1	14.4	115
101	1	1	2	15.4	115
101	1	1	3	14	116
101	1	1	4	16.56	116
102	1	1	4	20.86	117
102	1	1	1	19.2	115
102	1	1	2	22.4	116
102	1	1	3	19.2	116
103	1	1	1	22.8	115
103	1	1	2	22.4	115
103	1	1	3	14.4	117
103	1	1	4	21	116
104	1	1	1	12	118
104	1	1	2	4	119
104	1	1	3	16.83	117
105	1	1	1	19.2	116
105	1	1	2	16.8	117
105	1	1	3	19.2	116
105	1	1	4	18.59	117
106	1	1	1	19.2	116
106	1	1	2	16.8	116
107	1	1	2	6.9	119
107	1	1	1	3.6	116
108	1	1	1	0	118
109	1	1	1	21.66	114
109	1	1	2	25.2	115
110	1	1	1	18	116
110	1	1	2	13.2	120
110	1	1	3	15.6	116
110	1	1	4	19.89	117
111	1	1	1	9.8	117
112	1	1	1	19.2	115
113	1	1	3	9.93	112
113	1	1	1	16.8	115
113	1	1	2	14.4	116
114	1	1	1	19.2	116
114	1	1	2	18	115
114	1	1	3	12	119
114	1	1	4	12.9	117
115	1	1	1	16.8	116
115	1	1	2	16.8	117
115	1	1	3	9.6	117
115	1	1	4	15.84	117
116	1	1	1	15	117
117	1	1	1	7.2	117
118	1	1	3	8.05	119
118	1	1	1	19.2	116
118	1	1	2	26.6	115
119	1	1	1	15.6	117
120	1	1	1	15.4	114
121	1	1	1	22.8	116
121	1	1	2	22.4	113
121	1	1	3	15	115
122	1	1	1	9.6	115
122	1	1	2	4.8	119
122	1	1	3	9.6	117
122	1	1	4	13.95	115
123	1	1	1	6	115
123	1	1	2	21	112
123	1	1	3	17	113
123	1	1	4	17.92	113
124	1	1	1	14.4	115
125	1	1	1	12	116
125	1	1	2	3	119
126	1	1	1	20.4	114
126	1	1	2	13.2	120
126	1	1	3	0	113
127	1	1	3	16.24	117
127	1	1	1	7.2	116
127	1	1	2	3.6	117
128	1	1	1	16.8	115
128	1	1	2	6	117
128	1	1	3	16.8	113
129	1	1	1	16.8	116
129	1	1	2	16	116
129	1	1	3	16.9	117
130	1	1	1	15.6	116
130	1	1	2	19.2	117
131	1	1	1	15.4	117
131	1	1	2	18.2	117
131	1	1	3	20.4	116
132	1	1	1	20.4	115
132	1	1	2	23.8	116
132	1	1	3	18	115
132	1	1	4	13.28	115
133	1	1	1	12.6	118
133	1	1	2	12	118
133	1	1	3	3.2	120
134	1	1	2	13.78	119
134	1	1	1	21.6	117
135	1	1	1	3	117
136	1	1	1	12	118
136	1	1	2	7.36	116
137	1	1	4	19.68	115
137	1	1	1	15.6	116
137	1	1	2	19.2	116
137	1	1	3	14.4	116
138	1	1	1	16.8	116
138	1	1	2	14.4	116
138	1	1	3	12	115
138	1	1	4	10.85	116
139	1	1	1	18	115
139	1	1	2	25.2	117
141	1	1	1	9.6	116
141	1	1	2	15.6	116
142	1	1	1	19.2	115
142	1	1	2	21	115
142	1	1	3	13	116
143	1	1	1	18	116
143	1	1	2	18	117
143	1	1	3	14.4	116
143	1	1	4	19.32	117
144	1	1	1	7.2	114
145	1	1	1	16.8	114
145	1	1	2	13.56	115
146	1	1	1	15.6	116
146	1	1	2	6	118
146	1	1	3	19.6	116
147	1	1	4	18.85	116
147	1	1	1	16.8	115
147	1	1	2	22.8	117
147	1	1	3	16.8	116
148	1	1	3	10.26	118
148	1	1	1	14.4	115
148	1	1	2	18	116
149	1	1	1	19.2	116
149	1	1	2	9.9	114
149	1	1	3	15.6	116
150	1	1	3	11.12	116
150	1	1	1	18	116
150	1	1	2	15.6	119
151	1	1	4	25.3	115
151	1	1	1	20.4	116
151	1	1	2	20.4	119
151	1	1	3	16.8	115
152	1	1	1	16	115
152	1	1	2	21	115
152	1	1	3	18	115
153	1	1	1	20.4	116
153	1	1	2	15.4	115
154	1	1	1	9.6	112
154	1	1	2	10.8	114
155	1	1	1	16.8	116
155	1	1	2	19.2	117
155	1	1	3	13.2	116
155	1	1	4	15.47	116
156	1	1	1	15.6	116
156	1	1	2	19.2	117
157	1	1	2	17.71	118
157	1	1	1	15.6	117
158	1	1	1	18	116
158	1	1	2	9.6	120
159	1	1	1	16.8	115
159	1	1	2	18	117
159	1	1	3	19	113
160	1	1	1	16.8	116
160	1	1	2	4.8	112
160	1	1	3	18.2	118
161	1	1	4	18.2	116
161	1	1	1	19.2	116
161	1	1	2	21.6	118
161	1	1	3	12	118
162	1	1	1	21.6	117
162	1	1	2	23.8	115
162	1	1	3	18	115
163	1	1	1	22.8	116
163	1	1	2	8.4	116
163	1	1	3	9.2	118
164	1	1	1	18	114
164	1	1	2	14.4	117
165	1	1	1	12	116
165	1	1	2	16.92	116
166	1	1	3	16.72	114
166	1	1	1	15.6	113
166	1	1	2	13	112
167	1	1	1	14.4	116
167	1	1	2	18.2	118
168	1	1	1	15.6	116
168	1	1	2	16.8	119
168	1	1	3	20.4	116
168	1	1	4	20.3	116
169	1	1	3	8.95	115
169	1	1	1	15.6	116
169	1	1	2	15.6	115
170	1	1	1	13.2	115
170	1	1	2	17	117
171	1	1	1	6	118
172	1	1	1	14.4	115
172	1	1	2	18.2	114
172	1	1	3	12	114
172	1	1	4	16.32	116
173	1	1	3	12.8	115
173	1	1	1	12	116
173	1	1	2	5.6	116
174	1	1	1	13.2	115
174	1	1	2	9.6	116
175	1	1	1	14.4	116
175	1	1	2	18.2	113
176	1	1	3	13.5	114
176	1	1	1	18	113
176	1	1	2	8.4	117
177	1	1	1	9.6	116
177	1	1	2	19.2	116
177	1	1	3	13.2	116
177	1	1	4	13	116
178	1	1	1	10.8	116
178	1	1	2	19.2	118
178	1	1	3	12	118
178	1	1	4	19.2	118
179	1	1	1	7.2	117
179	1	1	2	19.2	119
179	1	1	3	19	117
179	1	1	4	14.82	118
180	1	1	1	18	114
181	1	1	1	24	115
181	1	1	2	12	118
181	1	1	3	19.26	116
182	1	1	3	24.48	118
182	1	1	1	18	118
182	1	1	2	20	116
183	1	1	1	16.8	116
184	1	1	1	13.2	114
184	1	1	2	21.6	115
184	1	1	3	22.8	115
185	1	1	1	14.4	116
185	1	1	2	15.6	117
186	1	1	1	18	115
186	1	1	2	19.2	117
186	1	1	3	16.8	117
186	1	1	4	18.7	118
187	1	1	3	19.5	115
187	1	1	1	12	115
187	1	1	2	16.8	119
188	1	1	1	20.4	115
188	1	1	2	13.2	115
188	1	1	3	21	116
189	1	1	1	8.4	118
189	1	1	2	23.8	117
190	1	1	4	11.41	118
190	1	1	1	24	116
190	1	1	2	14.4	116
190	1	1	3	15.6	117
191	1	1	1	16.8	116
191	1	1	2	18	115
192	1	1	1	21.6	115
192	1	1	2	23.8	116
192	1	1	3	13.2	116
192	1	1	4	15.6	115
193	1	1	3	3.56	115
193	1	1	1	18	116
193	1	1	2	22	115
194	1	1	1	0	119
194	1	1	2	9	115
195	1	1	3	23.91	115
195	1	1	1	9.6	116
195	1	1	2	25.2	116
196	1	1	1	19.2	115
196	1	1	2	25.2	114
196	1	1	3	19.2	116
196	1	1	4	17.6	116
197	1	1	1	16.8	116
197	1	1	2	16.8	116
198	1	1	3	14.04	114
198	1	1	1	21	118
198	1	1	2	19.2	117
199	1	1	1	14.4	115
200	1	1	3	19.9	117
200	1	1	1	15.6	116
200	1	1	2	19.6	114
201	1	1	1	15.6	116
201	1	1	2	19.2	117
201	1	1	3	16.38	118
202	1	1	1	14.3	116
202	1	1	2	11	116
202	1	1	3	16.8	116
203	1	1	3	17.64	117
203	1	1	1	16.8	116
203	1	1	2	16.8	117
204	1	1	2	15.3	116
204	1	1	1	12	116
205	1	1	3	9.6	117
205	1	1	1	13.2	117
205	1	1	2	5.6	117
206	1	1	1	24	116
206	1	1	2	13	115
206	1	1	3	0	118
207	1	1	3	13.06	115
207	1	1	1	10.8	116
207	1	1	2	18	120
208	1	1	1	15.6	116
208	1	1	2	1.2	119
208	1	1	3	12	117
208	1	1	4	10.9	120
209	1	1	1	13.2	116
209	1	1	2	4.8	116
210	1	1	1	15.6	116
211	1	1	1	15.6	116
211	1	1	2	16.8	115
212	1	1	1	21.6	117
212	1	1	2	12	118
212	1	1	3	12.6	117
213	1	1	1	20.4	116
213	1	1	2	18	115
213	1	1	3	15	115
213	1	1	4	19.2	114
214	1	1	1	16.8	115
214	1	1	2	12	115
214	1	1	3	18.7	115
215	1	1	1	20.4	115
215	1	1	2	20.4	114
216	1	1	2	12	117
216	1	1	1	15	116
217	1	1	4	14.7	117
217	1	1	1	16.8	117
217	1	1	2	16.8	117
217	1	1	3	12	117
218	1	1	4	22.32	117
218	1	1	1	21.6	116
218	1	1	2	15.6	115
218	1	1	3	18	116
219	1	1	3	7.35	117
219	1	1	1	14.4	114
219	1	1	2	4.8	120
220	1	1	1	18	117
221	1	1	3	15.34	117
221	1	1	1	14.4	114
221	1	1	2	12.1	119
222	1	1	1	19.2	116
222	1	1	2	14.4	118
222	1	1	3	15.6	117
222	1	1	4	9.9	118
223	1	1	3	24.58	117
223	1	1	1	16.8	116
223	1	1	2	21	118
224	1	1	1	18	116
224	1	1	2	21.6	115
224	1	1	3	12	115
224	1	1	4	13.2	116
225	1	1	1	20.4	114
225	1	1	2	19.2	116
226	1	1	1	15.6	116
226	1	1	2	13.2	116
227	1	1	3	11.68	115
227	1	1	1	18	115
227	1	1	2	20.4	113
228	1	1	4	19.37	116
228	1	1	1	19.2	115
228	1	1	2	18	115
228	1	1	3	15	115
229	1	1	1	21.6	112
229	1	1	2	15.6	120
229	1	1	3	22.1	117
230	1	1	1	16.8	118
230	1	1	2	25.2	116
231	1	1	1	18	116
231	1	1	2	13	118
231	1	1	3	10.26	118
232	1	1	1	18	115
232	1	1	2	12	116
233	1	1	1	21.6	116
233	1	1	2	17	116
234	1	1	3	26.6	116
234	1	1	1	15.6	116
234	1	1	2	17	115
235	1	1	1	19.2	116
235	1	1	2	25.2	117
236	1	1	3	18.22	115
236	1	1	1	26.4	115
236	1	1	2	22.4	117
237	1	1	1	18	115
237	1	1	2	20.4	118
237	1	1	3	12	116
238	1	1	1	13.2	116
239	1	1	1	18	115
239	1	1	2	16	115
239	1	1	3	25.2	116
240	1	1	1	19.2	115
241	1	1	1	6	117
242	1	1	3	18.1	114
242	1	1	1	16.8	116
242	1	1	2	14.4	119
243	1	1	3	16.51	117
243	1	1	1	16.8	116
243	1	1	2	18	117
244	1	1	1	14.4	117
244	1	1	2	15.6	119
244	1	1	3	20.85	116
245	1	1	1	16.8	116
246	1	1	1	9.6	112
246	1	1	2	18	116
246	1	1	3	14.04	117
247	1	1	1	6	113
247	1	1	2	13	115
247	1	1	3	15.75	116
248	1	1	1	15.6	116
248	1	1	2	15.6	117
248	1	1	3	16.8	118
249	1	1	4	17.81	118
249	1	1	1	20.4	117
249	1	1	2	20.4	118
249	1	1	3	14.4	117
250	1	1	4	16.16	118
250	1	1	1	15.6	116
250	1	1	2	15.6	117
250	1	1	3	14.4	119
251	1	1	1	20.4	116
252	1	1	3	19.4	114
252	1	1	1	19.2	116
252	1	1	2	19.6	115
253	1	1	1	16.8	116
253	1	1	2	5	117
253	1	1	3	25.5	115
254	1	1	1	16.8	116
255	1	1	3	17.85	116
255	1	1	1	18	115
255	1	1	2	14	119
256	1	1	3	19.2	116
256	1	1	1	19.2	116
256	1	1	2	19.2	116
257	1	1	4	21.28	116
257	1	1	1	15.6	116
257	1	1	2	19.2	114
257	1	1	3	11	114
258	1	1	3	11.22	114
258	1	1	1	18	115
258	1	1	2	13.2	116
259	1	1	1	18	116
259	1	1	2	18	113
259	1	1	3	15	115
260	1	1	1	14.4	117
261	1	1	1	21.6	115
261	1	1	2	22.4	116
262	1	1	4	16.64	117
262	1	1	2	16.8	115
262	1	1	3	15.6	116
263	1	1	3	16.32	115
263	1	1	1	18	115
263	1	1	2	10.8	117
264	1	1	1	16.8	115
264	1	1	2	9	115
264	1	1	3	24.3	115
265	1	1	1	21	114
265	1	1	2	13	115
266	1	1	3	8.87	117
266	1	1	1	12	116
266	1	1	2	16.8	116
267	1	1	1	14.4	112
267	1	1	2	15	117
267	1	1	3	18.2	115
268	1	1	1	18	113
268	1	1	2	12	115
268	1	1	3	3	115
268	1	1	4	15.4	115
269	1	1	1	17.08	113
269	1	1	2	10.8	115
270	1	1	3	16.86	115
270	1	1	1	14.4	116
270	1	1	2	21.6	115
271	1	1	1	20.4	115
272	1	1	1	21.6	117
272	1	1	2	23.8	117
272	1	1	3	14.4	117
272	1	1	4	23.8	118
273	1	1	1	14.4	115
273	1	1	2	18.2	114
273	1	1	3	23.94	116
274	1	1	3	16.77	115
274	1	1	1	14.4	115
274	1	1	2	15.6	117
275	1	1	1	15.6	116
276	1	1	1	19.2	116
276	1	1	2	18	116
276	1	1	3	19.2	117
277	1	1	1	19.2	114
278	1	1	1	12.88	113
279	1	1	1	14.4	117
279	1	1	2	10.8	118
280	1	1	1	18	116
280	1	1	2	7.2	120
281	1	1	1	15.6	115
282	1	1	1	18	116
282	1	1	2	18.2	115
282	1	1	3	14	115
283	1	1	4	16.64	116
283	1	1	1	18	115
283	1	1	2	13.2	120
283	1	1	3	18	116
284	1	1	1	18.2	115
284	1	1	2	13.2	115
284	1	1	3	20.3	115
285	1	1	1	2.4	117
285	1	1	2	18	115
286	1	1	1	20.4	116
286	1	1	2	15	114
287	1	1	1	16.8	118
288	1	1	1	14.4	114
288	1	1	2	15	114
289	1	1	1	13.2	116
289	1	1	2	14.4	116
290	1	1	1	16.8	116
290	1	1	2	10.8	114
291	1	1	1	14	119
291	1	1	2	16.8	115
291	1	1	3	15.08	115
292	1	1	3	22.1	114
292	1	1	1	7.2	116
292	1	1	2	15.4	119
293	1	1	1	16.8	116
294	1	1	1	12	115
295	1	1	1	13.2	114
296	1	1	1	1.2	117
297	1	1	1	12	115
297	1	1	2	11.2	118
297	1	1	3	16	116
298	1	1	1	15.4	116
298	1	1	2	10	117
298	1	1	3	14.17	116
299	1	1	1	16.8	115
300	1	1	1	14.4	116
300	1	1	2	19.2	116
301	1	1	2	7.1	118
301	1	1	1	8.4	117
302	1	1	1	14.4	116
302	1	1	2	15.6	116
302	1	1	3	18	115
302	1	1	4	19.5	117
303	1	1	2	15.84	116
303	1	1	1	12.6	114
304	1	1	1	10.8	115
305	1	1	1	14.4	116
305	1	1	2	10.8	119
305	1	1	3	16.8	116
305	1	1	4	16.9	116
306	1	1	3	18.18	116
306	1	1	1	13.2	116
306	1	1	2	8.4	117
307	1	1	3	19.44	117
307	1	1	1	21.6	116
307	1	1	2	23.8	116
308	1	1	1	20.4	115
309	1	1	4	14.91	115
309	1	1	1	24	116
309	1	1	2	20.4	116
309	1	1	3	18	116
310	1	1	1	21.6	116
311	1	1	1	4.8	116
311	1	1	2	16	117
311	1	1	3	0	117
313	1	1	1	12	116
314	1	1	1	15.6	115
314	1	1	2	19.2	116
314	1	1	3	10.8	117
314	1	1	4	16.64	115
315	1	1	3	21.42	116
315	1	1	1	18	115
315	1	1	2	13	116
316	1	1	1	15.6	117
316	1	1	2	21.6	117
316	1	1	3	14.4	117
317	1	1	1	8.4	117
317	1	1	2	18	117
317	1	1	3	19.5	118
318	1	1	1	14.4	116
318	1	1	2	9	118
318	1	1	3	17.3	118
319	1	1	1	12.6	118
320	1	1	1	19.2	117
321	1	1	1	19.2	116
321	1	1	2	6	117
322	1	1	4	18.08	117
322	1	1	1	19.2	116
322	1	1	2	20.4	117
322	1	1	3	18	115
323	1	1	1	2.4	116
323	1	1	2	16.8	115
323	1	1	3	14.4	116
324	1	1	1	16.8	116
324	1	1	2	21.6	115
324	1	1	3	16.8	116
324	1	1	4	22.61	116
325	1	1	1	24	116
325	1	1	2	16.8	116
325	1	1	3	16	114
325	1	1	4	21	114
326	1	1	3	12.42	113
326	1	1	1	16.8	116
326	1	1	2	12.6	115
327	1	1	1	18	116
327	1	1	2	11.2	117
327	1	1	3	11	116
328	1	1	1	21.6	115
328	1	1	2	11	117
328	1	1	3	9	118
329	1	1	1	16.8	117
329	1	1	2	9	118
329	1	1	3	22.4	117
330	1	1	1	15.6	116
330	1	1	2	19.2	117
330	1	1	3	13.2	116
331	1	1	1	20.4	116
331	1	1	2	25.2	115
332	1	1	1	14.4	115
332	1	1	2	16.8	115
332	1	1	3	16	115
332	1	1	4	21.92	116
333	1	1	1	21.6	116
333	1	1	2	22.4	117
333	1	1	3	14	116
334	1	1	3	17.82	116
334	1	1	1	24	115
334	1	1	2	12	120
335	1	1	1	19.2	117
335	1	1	2	7.2	120
335	1	1	3	7	117
335	1	1	4	19.36	116
336	1	1	1	15.4	115
336	1	1	2	13	117
337	1	1	1	12	116
337	1	1	2	6	118
337	1	1	3	16.4	117
338	1	1	1	13.2	116
338	1	1	2	18	118
338	1	1	3	16.8	117
339	1	1	4	21.6	116
339	1	1	1	18	116
339	1	1	2	14.4	118
339	1	1	3	16.8	116
340	1	1	1	19.2	116
340	1	1	2	21	116
340	1	1	3	14.4	117
340	1	1	4	15.6	115
341	1	1	1	8.4	116
342	1	1	1	13.2	115
342	1	1	2	7	115
343	1	1	1	16.8	117
344	1	1	1	12	116
344	1	1	2	15.6	116
345	1	1	1	15.6	116
346	1	1	1	8.4	116
346	1	1	2	19.2	117
346	1	1	3	27	118
347	1	1	1	15.6	117
348	1	1	1	12	117
348	1	1	2	14.9	116
349	1	1	1	0	118
350	1	1	2	13.5	120
350	1	1	1	12.6	118
351	1	1	1	15.6	115
351	1	1	2	14	115
351	1	1	3	17	116
352	1	1	1	19.2	116
352	1	1	2	7.2	120
352	1	1	3	14	115
352	1	1	4	20.4	118
353	1	1	1	20.4	116
353	1	1	2	16.8	117
353	1	1	3	16.8	116
353	1	1	4	18.2	116
354	1	1	1	19.2	115
355	1	1	1	22.8	115
355	1	1	2	21	116
355	1	1	3	16.8	116
355	1	1	4	16.8	117
356	1	1	1	13.2	115
356	1	1	2	12.6	117
357	1	1	1	3.6	114
358	1	1	1	19.2	116
358	1	1	2	12	117
358	1	1	3	23.4	118
359	1	1	1	15.6	115
359	1	1	2	11	118
359	1	1	3	27.2	118
360	1	1	1	20.4	115
360	1	1	2	16.8	115
360	1	1	3	18	115
360	1	1	4	22.1	114
361	1	1	1	6	113
361	1	1	2	9	116
361	1	1	3	19.2	118
362	1	1	1	16.8	116
362	1	1	2	11	117
362	1	1	3	19.5	118
363	1	1	1	16.8	116
363	1	1	2	3	117
364	1	1	2	19.63	116
364	1	1	1	22.8	119
365	1	1	1	18	115
365	1	1	2	4.8	119
366	1	1	1	7.7	119
367	1	1	1	15.6	116
368	1	1	2	20.29	117
368	1	1	1	12	119
369	1	1	1	19.6	117
369	1	1	2	11	115
370	1	1	1	16.8	117
371	1	1	3	18.46	115
371	1	1	1	15.6	116
371	1	1	2	22.4	115
372	1	1	3	15.03	119
372	1	1	1	13.2	115
372	1	1	2	19.2	117
373	1	1	1	29.4	114
373	1	1	2	17	118
373	1	1	3	18	115
374	1	1	1	18	115
374	1	1	2	23.8	115
374	1	1	3	10	117
374	1	1	4	6.6	119
375	1	1	1	14.4	115
375	1	1	2	13	114
375	1	1	3	26.22	116
376	1	1	1	16.8	113
376	1	1	2	26.6	114
377	1	1	3	23.46	114
377	1	1	1	14.4	113
377	1	1	2	18	117
378	1	1	1	22.4	115
378	1	1	2	18	116
379	1	1	1	13.2	117
380	1	1	1	15.6	114
380	1	1	2	21	114
380	1	1	3	19.2	115
380	1	1	4	15.6	115
381	1	1	1	15.6	116
381	1	1	2	22.8	117
381	1	1	3	18.2	117
382	1	1	1	15.4	114
383	1	1	1	18.2	115
384	1	1	1	16.8	117
384	1	1	2	7	117
385	1	1	1	15.4	116
385	1	1	2	13	116
386	1	1	1	9.6	115
386	1	1	2	21	117
386	1	1	3	18	114
387	1	1	2	13	114
388	1	1	1	19.2	119
389	1	1	1	19.2	117
389	1	1	2	15	114
389	1	1	3	17.5	115
390	1	1	3	20.09	117
390	1	1	1	18	116
390	1	1	2	13.2	117
391	1	1	1	15.4	115
391	1	1	2	7	116
391	1	1	3	14.3	116
392	1	1	1	21.6	117
392	1	1	2	14.4	116
392	1	1	3	21.6	115
393	1	1	1	25.2	117
393	1	1	2	16.8	117
393	1	1	3	16.9	116
394	1	1	1	0	119
395	1	1	1	12	118
396	1	1	3	28.13	117
396	1	1	1	14.4	116
396	1	1	2	18	119
397	1	1	3	13.86	115
397	1	1	1	10.8	117
397	1	1	2	16.8	118
398	1	1	1	20.4	115
398	1	1	2	20.4	115
399	1	1	1	21.6	115
399	1	1	2	14	117
399	1	1	3	19.05	116
400	1	1	1	12	115
401	1	1	1	10	119
402	1	1	1	15.6	115
402	1	1	2	19.2	116
402	1	1	3	9	118
402	1	1	4	19.68	117
403	1	1	4	12.65	117
403	1	1	1	9.6	115
403	1	1	2	19.2	118
403	1	1	3	15.6	116
404	1	1	1	25.2	119
404	1	1	2	15	116
405	1	1	1	12	117
406	1	1	1	13.2	114
407	1	1	1	8.4	116
408	1	1	1	14.4	114
408	1	1	2	16	116
408	1	1	3	26.6	115
409	1	1	1	13	116
409	1	1	2	16	116
410	1	1	1	15.4	117
410	1	1	2	8	117
411	1	1	1	13.2	116
411	1	1	2	12	117
411	1	1	3	0	113
412	1	1	1	15.4	117
412	1	1	2	12	116
412	1	1	3	17	116
413	1	1	1	15.6	116
414	1	1	1	16.8	116
415	1	1	1	19.6	115
415	1	1	2	16	115
416	1	1	1	4.8	116
416	1	1	2	15.6	116
416	1	1	3	10.8	117
416	1	1	4	12.78	116
417	1	1	3	17.99	115
417	1	1	1	13.2	115
417	1	1	2	16.8	117
418	1	1	1	19.2	114
418	1	1	2	15.6	117
419	1	1	1	29.4	116
420	1	1	1	20.4	115
420	1	1	2	19.2	113
420	1	1	3	14	115
421	1	1	3	14.32	118
421	1	1	1	8.4	115
421	1	1	2	18.2	115
422	1	1	3	24	115
422	1	1	1	15.6	115
422	1	1	2	16.8	114
423	1	1	1	5.6	116
424	1	1	1	19.6	117
425	1	1	1	15.6	113
425	1	1	2	15.6	115
426	1	1	1	16.8	117
426	1	1	2	10.8	118
426	1	1	3	4.4	117
427	1	1	1	8.4	115
427	1	1	2	10	118
427	1	1	3	22.4	117
428	1	1	3	9.9	117
428	1	1	1	16.8	116
428	1	1	2	17	117
429	1	1	1	16.8	114
429	1	1	2	22.4	114
429	1	1	3	14	116
429	1	1	4	21.06	116
430	1	1	1	0	113
431	1	1	2	17.92	115
431	1	1	1	10.8	117
432	1	1	1	15.6	115
432	1	1	2	9	115
432	1	1	3	20.86	116
433	1	1	1	16.8	113
433	1	1	2	17	115
434	1	1	1	18	114
434	1	1	2	20.4	115
434	1	1	3	17.04	114
435	1	1	1	6	116
436	1	1	3	20.96	118
436	1	1	1	9.6	115
436	1	1	2	12	116
437	1	1	3	13.3	116
437	1	1	1	13.2	116
437	1	1	2	18	117
438	1	1	1	25.2	116
438	1	1	2	24.78	115
439	1	1	1	19.2	115
439	1	1	2	18.2	114
439	1	1	3	18	116
439	1	1	4	19.5	116
440	1	1	1	18	115
440	1	1	2	13	117
440	1	1	3	20.86	117
441	1	1	1	18	116
441	1	1	2	10.8	115
441	1	1	3	14.3	117
442	1	1	1	15.6	119
443	1	1	2	18.07	117
443	1	1	1	10.8	117
444	1	1	1	11	117
444	1	1	2	13.86	118
445	1	1	1	15.6	116
445	1	1	2	12	115
445	1	1	3	17.93	119
446	1	1	2	15.95	118
446	1	1	1	18	116
447	1	1	1	9.6	116
447	1	1	2	11	117
447	1	1	3	15.99	116
448	1	1	1	13.2	116
448	1	1	2	7.2	117
449	1	1	1	4.2	118
449	1	1	2	18	116
449	1	1	3	19.5	117
450	1	1	3	15.44	115
450	1	1	1	10.8	115
450	1	1	2	16.8	115
451	1	1	1	19.2	115
451	1	1	2	22.4	115
451	1	1	3	22.1	116
452	1	1	3	22.6	116
452	1	1	1	15.6	116
452	1	1	2	2.4	117
453	1	1	1	12	115
453	1	1	2	16	118
453	1	1	3	16.8	117
454	1	1	3	22.96	115
454	1	1	1	6	116
454	1	1	2	15.6	120
455	1	1	1	12	118
455	1	1	2	15.4	118
456	1	1	1	13.2	115
456	1	1	2	14.4	117
457	1	1	3	16.98	117
457	1	1	1	15.6	116
457	1	1	2	13.2	120
458	1	1	1	7.2	116
458	1	1	2	7.2	117
458	1	1	3	9.1	117
459	1	1	1	19.2	114
459	1	1	2	10.8	114
460	1	1	1	19.2	114
460	1	1	2	4.8	120
461	1	1	1	10	113
462	1	1	1	21	116
463	1	1	3	20.16	115
463	1	1	1	22.8	115
463	1	1	2	14	115
464	1	1	3	20.24	118
464	1	1	1	16.8	115
464	1	1	2	16.8	117
465	1	1	1	19.2	114
465	1	1	2	21.6	117
465	1	1	3	24.7	116
466	1	1	3	16.77	117
466	1	1	1	10.8	116
466	1	1	2	18.2	118
467	1	1	3	12.6	119
467	1	1	1	19.2	116
467	1	1	2	12	117
468	1	1	1	14.4	115
468	1	1	2	18	116
468	1	1	3	12	117
468	1	1	4	24	118
469	1	1	1	18	116
469	1	1	2	12	115
470	1	1	1	8.4	116
470	1	1	2	4.8	120
471	1	1	1	10.8	116
472	1	1	1	1.2	116
473	1	1	1	19.2	115
473	1	1	2	15.6	114
473	1	1	3	11.2	118
474	1	1	3	14.95	113
474	1	1	1	20.4	116
474	1	1	2	23.8	119
475	1	1	1	13.2	117
475	1	1	2	15.3	117
476	1	1	1	8.4	116
476	1	1	2	16.8	117
477	1	1	1	20.4	115
477	1	1	2	18	117
477	1	1	3	20.8	116
478	1	1	1	20.4	116
478	1	1	2	9.6	116
478	1	1	3	16.8	116
479	1	1	1	19.2	116
479	1	1	2	20.4	116
479	1	1	3	20.48	117
480	1	1	3	19.6	117
480	1	1	1	19.2	115
480	1	1	2	20.4	117
481	1	1	1	14.4	116
481	1	1	2	12	118
481	1	1	3	15.21	118
482	1	1	1	14.4	116
483	1	1	1	21	119
484	1	1	1	12	116
484	1	1	2	11	118
484	1	1	3	18.24	117
485	1	1	1	12	115
485	1	1	2	14.4	114
486	1	1	1	12.6	117
486	1	1	2	10	115
486	1	1	3	1.8	118
487	1	1	1	18	115
487	1	1	2	15.6	115
487	1	1	3	20.8	115
488	1	1	1	20.4	115
488	1	1	2	16.8	117
489	1	1	1	12	115
489	1	1	2	19.88	115
490	1	1	1	13.2	116
490	1	1	2	15.6	115
490	1	1	3	20.52	115
491	1	1	1	14	115
492	1	1	3	23.8	114
492	1	1	1	18.2	116
492	1	1	2	19.2	119
493	1	1	1	21	117
493	1	1	2	15.6	117
493	1	1	3	13.6	118
494	1	1	1	13.2	116
495	1	1	1	20.4	116
495	1	1	2	22.4	115
495	1	1	3	21.75	117
496	1	1	1	18.2	116
496	1	1	2	15.6	116
497	1	1	1	6	115
497	1	1	2	11.2	119
498	1	1	1	19.6	117
498	1	1	2	20.4	117
498	1	1	3	18	117
499	1	1	3	19.11	116
499	1	1	1	18	116
499	1	1	2	10.8	119
500	1	1	1	14.4	115
500	1	1	2	18	117
501	1	1	1	13.2	115
502	1	1	1	8	116
502	1	1	2	14.4	116
503	1	1	3	18.52	117
503	1	1	1	18	115
503	1	1	2	5.6	117
504	1	1	2	17.64	117
504	1	1	1	19.6	116
505	1	1	3	14.06	114
505	1	1	1	14.4	116
505	1	1	2	15.6	120
506	1	1	3	17.37	114
506	1	1	1	14.4	114
506	1	1	2	16.8	114
507	1	1	3	16.32	117
507	1	1	1	16.8	116
507	1	1	2	14.3	116
508	1	1	1	21	116
509	1	1	1	16.8	119
509	1	1	2	16.8	117
510	1	1	1	16.8	117
511	1	1	1	12	115
512	1	1	3	21.38	115
512	1	1	1	18	116
512	1	1	2	16.8	120
514	1	1	3	18.77	115
514	1	1	1	19.2	116
514	1	1	2	24	114
515	1	1	1	15.6	116
516	1	1	1	13.2	116
516	1	1	2	12	116
517	1	1	1	22.8	116
517	1	1	2	13	114
517	1	1	3	21.76	117
518	1	1	1	25.2	115
518	1	1	2	11	116
519	1	1	1	12	115
519	1	1	2	21	115
519	1	1	3	16	115
519	1	1	4	17.64	116
520	1	1	3	19.91	119
520	1	1	1	20.4	116
520	1	1	2	15	116
521	1	1	1	8.4	117
521	1	1	2	8	116
521	1	1	3	18.6	117
522	1	1	1	15.4	117
522	1	1	2	15	117
522	1	1	3	11.55	117
523	1	1	3	19.04	115
523	1	1	1	13.2	115
523	1	1	2	14.4	120
524	1	1	3	18.07	116
524	1	1	1	23.8	117
524	1	1	2	14	118
525	1	1	1	22.4	114
525	1	1	2	15	115
526	1	1	1	20.4	114
526	1	1	2	26.4	116
526	1	1	3	8.96	117
527	1	1	3	24.9	117
527	1	1	1	0	117
527	1	1	2	9.6	120
528	1	1	3	15.26	114
528	1	1	1	16.8	116
528	1	1	2	20.4	117
529	1	1	3	14.3	117
529	1	1	1	22.4	116
529	1	1	2	12	116
530	1	1	2	18.59	117
530	1	1	1	15.6	115
531	1	1	3	9.68	117
531	1	1	1	18	117
531	1	1	2	13	116
532	1	1	1	15.6	116
532	1	1	2	15	116
533	1	1	3	19.35	114
533	1	1	1	21.6	115
533	1	1	2	15	116
534	1	1	1	16.8	116
534	1	1	2	12	119
534	1	1	3	20.3	117
535	1	1	3	11.7	116
535	1	1	1	21	116
535	1	1	2	19.2	114
536	1	1	3	22.44	114
536	1	1	1	12	113
536	1	1	2	19.2	113
537	1	1	1	19.6	114
537	1	1	2	9	118
537	1	1	3	25.2	115
538	1	1	3	25.2	115
538	1	1	1	21	114
538	1	1	2	15	115
539	1	1	1	25.2	118
539	1	1	2	9	117
539	1	1	3	21	115
540	1	1	1	26.6	113
540	1	1	2	10	117
540	1	1	3	20.15	115
541	1	1	1	15.6	116
541	1	1	2	12	119
541	1	1	3	5.4	120
542	1	1	3	14.22	120
542	1	1	1	9.6	116
542	1	1	2	16.8	117
543	1	1	1	23.8	117
543	1	1	2	12	117
544	1	1	1	14.4	117
544	1	1	2	7.98	120
545	1	1	1	12.1	119
545	1	1	2	18.2	115
546	1	1	1	12	117
547	1	1	3	18	116
547	1	1	1	18	115
547	1	1	2	20.4	116
548	1	1	1	22.8	115
548	1	1	2	22.4	115
548	1	1	3	20.4	116
548	1	1	4	18.2	117
549	1	1	3	18.83	115
549	1	1	1	13.2	115
549	1	1	2	9.6	119
550	1	1	3	4.32	117
550	1	1	1	12	115
550	1	1	2	10.8	117
551	1	1	1	18.2	116
551	1	1	2	12	117
552	1	1	1	16.8	117
552	1	1	2	10	118
552	1	1	3	19.32	116
553	1	1	1	28	115
553	1	1	2	8	117
554	1	1	1	16.8	117
554	1	1	2	14	116
554	1	1	3	21	117
555	1	1	1	19.6	117
555	1	1	2	4	117
556	1	1	1	18	117
556	1	1	2	13	116
556	1	1	3	17.5	118
557	1	1	1	19.2	116
557	1	1	2	11	118
557	1	1	3	16.9	118
558	1	1	1	19.6	116
558	1	1	2	15.6	117
558	1	1	3	14.4	117
559	1	1	1	0	119
560	1	1	1	20.4	115
560	1	1	2	10	116
560	1	1	3	10.15	116
561	1	1	1	16.8	116
561	1	1	2	6	116
561	1	1	3	15	116
562	1	1	1	3.6	116
562	1	1	2	16.8	117
563	1	1	1	10.8	116
563	1	1	2	18	116
564	1	1	1	18	115
564	1	1	2	13	115
564	1	1	3	15.4	115
565	1	1	1	14	116
565	1	1	2	9	114
566	1	1	1	22.4	116
566	1	1	2	10	118
566	1	1	3	12.3	114
567	1	1	1	14.4	115
568	1	1	1	15.6	113
568	1	1	2	12	116
569	1	1	1	13.2	117
570	1	1	1	12	118
570	1	1	2	0	119
571	1	1	1	18.2	112
571	1	1	2	15	114
571	1	1	3	22.56	116
572	1	1	1	14.4	114
572	1	1	2	10.08	118
573	1	1	3	24.14	115
573	1	1	1	20.4	115
573	1	1	2	14.4	116
574	1	1	1	20.4	115
574	1	1	2	10.8	116
574	1	1	3	16.8	117
575	1	1	1	15.6	116
575	1	1	2	14.4	117
576	1	1	3	12.62	116
576	1	1	1	10.8	116
576	1	1	2	14	119
577	1	1	1	25.2	115
577	1	1	2	15.6	118
577	1	1	3	17.55	116
578	1	1	1	16.8	117
579	1	1	1	21.6	114
579	1	1	2	21	117
580	1	1	1	25.2	117
581	1	1	3	21.75	115
581	1	1	1	21.6	116
581	1	1	2	9.6	117
582	1	1	1	19.2	115
582	1	1	2	14.4	118
583	1	1	1	22.4	116
584	1	1	1	14.4	116
584	1	1	2	22.4	115
585	1	1	3	20.27	114
585	1	1	1	19.2	116
585	1	1	2	12.6	117
586	1	1	1	19.2	114
586	1	1	2	12.6	114
586	1	1	3	17	115
586	1	1	4	18.7	114
587	1	1	1	14.4	114
587	1	1	2	23.8	115
587	1	1	3	18	113
588	1	1	1	16.8	114
588	1	1	2	8.4	119
589	1	1	1	12.6	114
590	1	1	3	10.8	112
590	1	1	1	22.4	114
590	1	1	2	15	115
591	1	1	1	12.6	116
592	1	1	1	14	117
592	1	1	2	13	116
592	1	1	3	17.81	116
593	1	1	1	14.4	116
593	1	1	2	8.4	117
593	1	1	3	17.76	117
594	1	1	1	15.6	115
595	1	1	1	3.6	118
596	1	1	3	14.5	115
596	1	1	1	15.6	115
596	1	1	2	18.2	117
597	1	1	3	9.31	114
597	1	1	1	13.2	115
597	1	1	2	7.2	117
598	1	1	1	21.6	117
598	1	1	2	18	117
598	1	1	3	21.8	116
599	1	1	3	20	117
599	1	1	1	22.8	116
599	1	1	2	13	114
600	1	1	3	25.84	117
600	1	1	1	19.2	113
600	1	1	2	14	117
601	1	1	1	20.4	118
602	1	1	1	14.4	116
603	1	1	3	21.96	114
603	1	1	1	14.4	112
603	1	1	2	19.2	117
604	1	1	3	21.82	117
604	1	1	1	16.8	114
604	1	1	2	16.8	120
605	1	1	1	15.6	116
605	1	1	2	15.6	119
605	1	1	3	20	116
606	1	1	1	16.8	117
607	1	1	1	22.8	116
607	1	1	2	19.6	117
608	1	1	3	14.08	117
608	1	1	1	15.4	117
608	1	1	2	15.6	117
609	1	1	3	10.51	117
609	1	1	1	12	116
609	1	1	2	14.4	117
610	1	1	1	23.8	114
610	1	1	2	15	116
610	1	1	3	16.5	116
611	1	1	1	19.8	116
611	1	1	2	10	117
612	1	1	1	16.8	117
612	1	1	2	14	115
612	1	1	3	18	116
613	1	1	1	20.4	115
613	1	1	2	13	114
613	1	1	3	16.8	115
614	1	1	1	10.8	120
614	1	1	2	0	118
615	1	1	1	16.8	116
616	1	1	1	16.8	116
616	1	1	2	13	115
617	1	1	3	21	114
617	1	1	1	16.8	115
617	1	1	2	15.6	114
618	1	1	1	14.4	115
619	1	1	1	18	115
619	1	1	2	5	117
619	1	1	3	8	115
620	1	1	1	16.8	115
620	1	1	2	10	118
620	1	1	3	7.63	116
621	1	1	1	18.2	118
621	1	1	2	19.2	115
621	1	1	3	19.8	118
622	1	1	1	19.6	116
622	1	1	2	18	115
622	1	1	3	20.41	118
623	1	1	1	14.4	116
623	1	1	2	10	117
623	1	1	3	16.8	118
624	1	1	1	12	114
624	1	1	2	10.8	115
625	1	1	3	14.31	113
625	1	1	1	18	115
625	1	1	2	16.8	117
626	1	1	3	18.06	113
626	1	1	1	20.4	116
626	1	1	2	15.6	114
627	1	1	1	18	116
628	1	1	3	17.78	116
628	1	1	1	19.6	117
628	1	1	2	11	116
629	1	1	2	14.4	117
630	1	1	3	22.2	117
630	1	1	1	15.6	114
630	1	1	2	18.2	114
631	1	1	1	19.2	117
631	1	1	2	14	118
632	1	1	3	16.05	117
632	1	1	1	16.8	115
632	1	1	2	23.8	117
633	1	1	1	20.4	113
634	1	1	3	14.62	115
634	1	1	1	14.4	116
634	1	1	2	18	115
635	1	1	3	23.05	118
635	1	1	1	24	116
635	1	1	2	14	118
636	1	1	1	10.8	116
636	1	1	2	19.2	115
637	1	1	1	15.4	119
638	1	1	1	15.4	119
638	1	1	2	7.5	117
639	1	1	1	22.4	116
639	1	1	2	14	116
639	1	1	3	21	115
640	1	1	1	16.8	117
640	1	1	2	16.8	115
641	1	1	1	19.2	116
641	1	1	2	16.8	115
641	1	1	3	16	116
642	1	1	1	6	115
642	1	1	2	7	118
642	1	1	3	19.8	117
643	1	1	1	0	117
644	1	1	1	16.8	114
644	1	1	2	16.8	115
644	1	1	3	13.2	118
645	1	1	1	21	115
645	1	1	2	11	116
646	1	1	1	18.2	117
647	1	1	1	15.6	115
647	1	1	2	29.4	114
647	1	1	3	20.4	116
647	1	1	4	15	115
648	1	1	1	19.2	115
648	1	1	2	18.2	115
649	1	1	2	21	117
649	1	1	1	13.2	115
650	1	1	1	25.2	116
650	1	1	2	8	116
650	1	1	3	21	116
651	1	1	1	21	116
651	1	1	2	12	119
652	1	1	1	13.2	115
653	1	1	2	19.91	115
653	1	1	1	19.2	115
654	1	1	2	11.66	118
654	1	1	1	14.4	115
655	1	1	1	1	118
656	1	1	2	19.8	115
656	1	1	1	8.8	116
657	1	1	1	22.4	115
657	1	1	2	7	115
657	1	1	3	18	115
658	1	1	1	23.8	117
658	1	1	2	14	117
658	1	1	3	20.25	118
659	1	1	1	14.4	116
660	1	1	1	19.2	116
660	1	1	2	16	116
660	1	1	3	12.12	120
661	1	1	1	21	119
662	1	1	1	18.2	117
662	1	1	2	12	117
663	1	1	3	20.21	116
663	1	1	1	15.6	116
663	1	1	2	19.6	118
664	1	1	1	12	118
664	1	1	2	4	117
665	1	1	1	13.2	116
666	1	1	1	15.6	116
666	1	1	2	14	117
666	1	1	3	16.35	116
667	1	1	1	18	117
667	1	1	2	21	115
667	1	1	3	18	116
667	1	1	4	25.2	116
668	1	1	1	28	118
669	1	1	3	25.12	115
669	1	1	1	19.6	116
669	1	1	2	17	113
670	1	1	1	3.6	116
671	1	1	3	28.05	117
671	1	1	1	19.2	116
671	1	1	2	19.2	116
672	1	1	1	28	117
672	1	1	2	10.8	117
672	1	1	3	22.78	116
673	1	1	1	16.8	116
674	1	1	1	22.4	115
674	1	1	2	13	117
674	1	1	3	18.2	117
675	1	1	1	16.8	116
675	1	1	2	16.8	118
675	1	1	3	16.32	115
676	1	1	1	13.2	116
676	1	1	2	19.6	115
676	1	1	3	8	116
676	1	1	4	12.96	116
677	1	1	1	14.4	114
677	1	1	2	6	112
677	1	1	3	22.1	115
678	1	1	1	13.2	116
678	1	1	2	19.2	116
679	1	1	1	18.2	117
679	1	1	2	9	117
679	1	1	3	18.4	116
680	1	1	1	25.2	117
680	1	1	2	13	116
681	1	1	1	22.4	117
681	1	1	2	11	117
681	1	1	3	15.6	118
682	1	1	1	21	117
683	1	1	3	4.58	118
683	1	1	1	19.2	114
683	1	1	2	7	115
684	1	1	1	18	115
684	1	1	2	16	118
684	1	1	3	21.9	118
685	1	1	1	18	115
685	1	1	2	3.6	116
685	1	1	3	16.8	115
685	1	1	4	14.4	116
686	1	1	1	10.8	116
686	1	1	2	13	116
686	1	1	3	22.4	116
687	1	1	3	9.2	118
687	1	1	1	19.6	116
687	1	1	2	15.6	117
688	1	1	1	21	117
688	1	1	2	20	116
689	1	1	1	13.2	116
689	1	1	2	21	115
689	1	1	3	13	115
689	1	1	4	15.86	116
690	1	1	3	13.09	118
690	1	1	1	12	116
690	1	1	2	9.6	116
691	1	1	1	14.4	117
692	1	1	3	19.65	118
692	1	1	1	22.4	116
692	1	1	2	13.2	118
693	1	1	3	13.9	118
693	1	1	1	19.6	116
693	1	1	2	10	116
694	1	1	3	16	119
694	1	1	1	18.2	116
694	1	1	2	12	118
695	1	1	1	25.2	115
695	1	1	2	16	116
696	1	1	1	16.8	118
697	1	1	1	0	117
698	1	1	1	15.6	115
698	1	1	2	16.8	116
699	1	1	1	22.4	116
700	1	1	1	18	115
700	1	1	2	18	114
701	1	1	1	14.4	116
701	1	1	2	19.6	118
702	1	1	1	18.2	117
702	1	1	2	11	116
703	1	1	1	19.2	116
703	1	1	2	19.2	117
703	1	1	3	23.2	115
704	1	1	1	20.4	115
704	1	1	2	21	112
705	1	1	1	23.8	113
705	1	1	2	0	117
706	1	1	3	8.42	116
706	1	1	1	19.2	116
706	1	1	2	19.2	114
707	1	1	1	21	116
707	1	1	2	13	118
707	1	1	3	18.53	117
708	1	1	3	22.24	118
708	1	1	1	18.2	117
708	1	1	2	20.4	117
709	1	1	1	13.2	117
710	1	1	1	16.5	118
711	1	1	1	7	117
711	1	1	2	13	118
711	1	1	3	18.2	116
712	1	1	1	12.6	116
712	1	1	2	18	118
713	1	1	3	17.81	115
713	1	1	1	19.2	116
713	1	1	2	20.4	114
714	1	1	1	19.6	116
714	1	1	2	12	116
714	1	1	3	25.2	117
715	1	1	1	15.4	117
715	1	1	2	7	117
715	1	1	3	12.6	116
716	1	1	1	12.6	119
716	1	1	2	13.2	118
717	1	1	1	23.8	113
717	1	1	3	16.8	115
718	1	1	1	18	115
718	1	1	2	12	114
718	1	1	3	12	117
719	1	1	1	22.4	115
719	1	1	2	13	118
719	1	1	3	18.2	116
720	1	1	1	12	116
720	1	1	2	12	114
720	1	1	3	20.57	114
721	1	1	1	18.2	115
721	1	1	2	13	116
722	1	1	1	13	117
722	1	1	2	17.68	116
723	1	1	1	19.6	115
723	1	1	2	14	116
723	1	1	3	15.4	115
724	1	1	1	8.4	113
724	1	1	2	10.8	117
725	1	1	1	15	116
726	1	1	1	8.4	118
727	1	1	1	17	114
728	1	1	1	16.8	116
728	1	1	2	16.8	117
728	1	1	3	0	119
729	1	1	3	19.2	116
729	1	1	1	9.6	116
729	1	1	2	12	117
730	1	1	1	8.4	117
730	1	1	2	11.84	118
731	1	1	1	14	115
732	1	1	1	14.4	115
732	1	1	2	14	115
733	1	1	1	6	116
734	1	1	1	19.2	116
734	1	1	2	10.8	115
734	1	1	3	23.8	116
735	1	1	1	19.6	114
735	1	1	2	19.2	115
735	1	1	3	16.5	115
736	1	1	3	18.42	117
736	1	1	1	19.2	117
736	1	1	2	18.2	116
737	1	1	1	23.8	115
737	1	1	2	18	117
738	1	1	3	22.11	114
738	1	1	1	9.6	116
738	1	1	2	21.6	115
739	1	1	3	21.7	115
739	1	1	1	18.2	115
739	1	1	2	12	117
740	1	1	1	28	117
740	1	1	2	16	117
740	1	1	3	24.6	117
741	1	1	1	20.4	117
741	1	1	2	11	118
741	1	1	3	21	120
742	1	1	1	21	117
742	1	1	2	7	117
743	1	1	1	23.8	115
744	1	1	1	12	113
744	1	1	2	18.2	114
745	1	1	1	18	116
746	1	1	3	20.46	113
746	1	1	1	12	116
746	1	1	2	15.4	118
747	1	1	1	8.4	118
747	1	1	2	12	118
747	1	1	3	22.4	119
748	1	1	3	20.19	117
748	1	1	1	18	113
748	1	1	2	11.2	117
749	1	1	1	8.8	117
750	1	1	3	18.34	116
750	1	1	1	9.8	119
750	1	1	2	8	116
751	1	1	3	13	117
751	1	1	1	13.2	116
751	1	1	2	15.4	118
752	1	1	1	16.8	116
753	1	1	1	15.6	115
753	1	1	2	16.8	116
753	1	1	3	11.9	117
754	1	1	1	9	115
754	1	1	2	15.6	115
755	1	1	1	12	116
755	1	1	2	13	117
756	1	1	1	25.2	114
756	1	1	2	13.2	117
757	1	1	2	25.2	114
758	1	1	3	16.5	117
758	1	1	1	12	115
758	1	1	2	15.4	119
759	1	1	1	18	116
760	1	1	1	22.4	114
760	1	1	2	11	114
760	1	1	3	15.6	115
761	1	1	1	12.1	117
762	1	1	3	15.96	118
762	1	1	1	18.2	117
762	1	1	2	15.6	117
763	1	1	1	6	115
764	1	1	3	13.05	117
764	1	1	1	25.2	114
764	1	1	2	13.2	118
766	1	1	1	18.2	114
767	1	1	1	19.6	115
767	1	1	2	13	114
767	1	1	3	20.3	115
768	1	1	1	14	115
769	1	1	1	13.2	118
770	1	1	1	15.6	117
771	1	1	1	16.8	116
772	1	1	2	18.29	118
772	1	1	1	16.5	117
773	1	1	1	19.6	117
773	1	1	2	10	116
774	1	1	1	25.2	115
774	1	1	2	25.2	117
775	1	1	3	20.02	114
775	1	1	1	25.2	116
775	1	1	2	18	115
776	1	1	3	17.64	117
776	1	1	1	16.8	114
776	1	1	2	22.4	115
777	1	1	1	16.8	115
777	1	1	2	13.2	117
778	1	1	1	6	118
779	1	1	2	16.24	118
779	1	1	1	15.4	118
780	1	1	1	16.8	117
781	1	1	1	14	117
782	1	1	1	6	116
783	1	1	1	21	116
783	1	1	2	12	117
783	1	1	3	18.2	118
784	1	1	1	16.5	114
784	1	1	2	11	118
785	1	1	1	21	115
785	1	1	2	14.4	117
785	1	1	3	18.2	116
786	1	1	1	16.8	116
786	1	1	2	10	117
786	1	1	3	15.6	116
787	1	1	1	23.8	116
787	1	1	2	12	117
788	1	1	1	16	115
789	1	1	1	19.6	115
790	1	1	1	19.6	115
790	1	1	2	9	115
790	1	1	3	6.54	116
791	1	1	1	21	117
791	1	1	2	18	117
792	1	1	1	9.6	116
792	1	1	2	18	115
792	1	1	3	18.46	116
793	1	1	1	14.4	116
794	1	1	2	15.96	118
794	1	1	1	22.4	117
795	1	1	1	25.2	117
795	1	1	2	6	117
796	1	1	1	21	113
796	1	1	2	18	113
796	1	1	3	17.94	114
797	1	1	1	21	115
797	1	1	2	12	116
797	1	1	3	18.19	115
798	1	1	1	16.8	117
798	1	1	2	11	118
798	1	1	3	24	115
799	1	1	1	7.2	116
799	1	1	2	14	115
800	1	1	1	23.8	113
801	1	1	1	21	117
802	1	1	1	14	117
802	1	1	2	18.2	117
802	1	1	3	9.5	117
803	1	1	1	12	116
803	1	1	2	22.4	119
804	1	1	1	14.3	114
804	1	1	2	17	115
805	1	1	1	14	115
805	1	1	2	9.6	114
805	1	1	3	19.2	117
806	1	1	1	18	117
806	1	1	2	18	118
807	1	1	3	21.15	115
807	1	1	1	19.6	114
807	1	1	2	14	115
808	1	1	1	14	117
808	1	1	2	17	118
808	1	1	3	14	120
809	1	1	1	16.8	117
809	1	1	2	16.8	117
809	1	1	3	14.3	118
810	1	1	1	19.6	117
810	1	1	2	15	116
810	1	1	3	18.2	117
811	1	1	1	14.4	116
811	1	1	2	11	117
811	1	1	3	7.36	117
812	1	1	1	21	116
812	1	1	2	13	116
813	1	1	1	19.6	118
813	1	1	2	10.8	118
813	1	1	3	9.78	117
814	1	1	1	19.2	116
814	1	1	2	19.2	118
815	1	1	1	25.2	116
815	1	1	2	9	116
815	1	1	3	12.35	118
816	1	1	1	16.8	118
816	1	1	2	10	117
816	1	1	3	8.4	117
817	1	1	1	28	116
817	1	1	2	19	115
817	1	1	3	19.2	116
818	1	1	3	23.52	118
818	1	1	1	22.4	116
818	1	1	2	14.4	117
819	1	1	1	23.8	118
819	1	1	2	11	117
820	1	1	1	16.8	116
820	1	1	2	15	118
820	1	1	3	26.18	115
821	1	1	1	23.8	116
821	1	1	2	16	116
821	1	1	3	17.68	120
822	1	1	3	13.2	118
822	1	1	1	21	117
822	1	1	2	10.8	118
823	1	1	3	11	118
823	1	1	1	23.8	118
823	1	1	2	14	117
824	1	1	1	28	113
824	1	1	2	18	114
824	1	1	3	18.9	114
825	1	1	1	21	116
[truncated: 3,664 more rows]
